# Supplementary material for: Thigh muscle metabolic response is linked to feed efficiency and meat characteristics in slow-growing chicken
Source: Poult Sci. 2023 Apr 23;102(7):102741. doi: 10.1016/j.psj.2023.102741 (PMC10192536; doi:10.1016/j.psj.2023.102741)
Supplement: Supplementary file 1 [file mmc1.xlsx]

## Sheet: Table S1
Protein IDs	Majority protein IDs	Molecular weight	Low-FE1	Low-FE2	Low-FE3	High-FE1	High-FE2	High-FE3
A0A0A0MQ61;Q08392	A0A0A0MQ61	25.222	NaN	25.8227	NaN	NaN	NaN	NaN
A0A140F3I0;A0A140F3H9;A0A140F3H8;A0A140F3H6;A0A3Q2TXF6;P19204;F1NQT9	A0A140F3I0;A0A140F3H9;A0A140F3H8;A0A140F3H6;A0A3Q2TXF6;P19204;F1NQT9	38.617	NaN	NaN	NaN	NaN	23.2998	NaN
P80226;A0A140T8G0	P80226;A0A140T8G0	14.21	NaN	23.0722	NaN	NaN	NaN	NaN
E1BS56;A0A160F7C1	E1BS56;A0A160F7C1	47.736	NaN	25.3704	NaN	NaN	NaN	NaN
Q85B99;Q76L15;P18944;K9JV31;A0A343CV08;A0A343CUV6;A0A343CUF0;A0A1B0VA49	Q85B99;Q76L15;P18944;K9JV31;A0A343CV08;A0A343CUV6;A0A343CUF0;A0A1B0VA49	25.538	NaN	27.2689	27.1235	25.1166	NaN	NaN
A0A1B1XXT1;Q07460;A0A1B1XXT0	A0A1B1XXT1;Q07460;A0A1B1XXT0	16.72	NaN	25.9336	NaN	NaN	NaN	NaN
P17785;A0A1C9KD18	P17785;A0A1C9KD18	38.64	NaN	NaN	NaN	23.8006	NaN	NaN
A0A2L2FP59;A0A1D5NT61;P00368	A0A2L2FP59;A0A1D5NT61;P00368	54.366	33.0454	32.2752	31.9375	31.1688	30.6569	31.0117
A0A1D5NT70;Q9W6J3	A0A1D5NT70;Q9W6J3	25.346	27.1552	27.0916	27.3088	27.2426	26.843	27.105
A0A1D5NT92	A0A1D5NT92	57.366	NaN	NaN	NaN	NaN	NaN	23.9453
A0A1D5NW88;A0A1D5NTC3	A0A1D5NW88;A0A1D5NTC3	111.7	NaN	NaN	NaN	22.3998	NaN	NaN
A0A1D5NTD0;A0A1D5PLW8	A0A1D5NTD0;A0A1D5PLW8	166.76	NaN	NaN	NaN	NaN	NaN	NaN
A0A1D5PLE4;A0A1D5NTE0	A0A1D5PLE4;A0A1D5NTE0	207.9	NaN	25.4955	NaN	NaN	NaN	NaN
A0A1D5PY15;A0A1D5NTE5	A0A1D5PY15;A0A1D5NTE5	58.502	35.0282	33.4179	32.6316	31.4246	31.0463	30.3842
A0A1D5NTK1;Q5ZJ60;A0A1D5PGW6	A0A1D5NTK1;Q5ZJ60;A0A1D5PGW6	41.943	27.7028	28.2767	27.5898	27.8738	27.6527	27.6018
A0A1D5NTS2	A0A1D5NTS2	29.722	NaN	NaN	26.3276	NaN	NaN	NaN
Q5ZMU9;A0A1D5NTY5;A0A1D5P448;A0A1D5PXG2;A0A1D5PF52;A0A1D5P8L6	Q5ZMU9;A0A1D5NTY5;A0A1D5P448;A0A1D5PXG2;A0A1D5PF52	89.324	NaN	NaN	NaN	NaN	NaN	NaN
P51887;A0A1D5NTY7	P51887;A0A1D5NTY7	43.866	24.7253	NaN	NaN	NaN	NaN	NaN
A0A1D5PPA0;Q90623;A0A1D5NU36;F1NA71;Q5ZIZ1;Q9PWN5	A0A1D5PPA0;Q90623;A0A1D5NU36;F1NA71	108.63	NaN	25.9512	NaN	NaN	NaN	NaN
A0A1D5NW83;Q789A6;Q789A5;Q02015;Q789A4;A0A1D5NUE9	A0A1D5NW83;Q789A6;Q789A5;Q02015;Q789A4;A0A1D5NUE9	209.98	NaN	24.8581	NaN	NaN	NaN	NaN
A0A1D5P763;A0A1D5NUH1	A0A1D5P763;A0A1D5NUH1	32.448	27.3348	27.7555	28.1091	27.8215	27.7407	27.9547
Q98UJ8;A0A1D5NUJ3	Q98UJ8;A0A1D5NUJ3	48.868	NaN	24.2531	NaN	NaN	NaN	NaN
A0A1D5NUM3;A0A3Q2UKY3	A0A1D5NUM3;A0A3Q2UKY3	13.123	NaN	NaN	NaN	NaN	NaN	NaN
A0A1D5NUR5	A0A1D5NUR5	51.678	26.3543	26.3995	25.9164	NaN	NaN	NaN
A0A1D5NUY5;A0A1D5P797;A0A1D5PJY1	A0A1D5NUY5;A0A1D5P797;A0A1D5PJY1	257.14	NaN	NaN	NaN	NaN	NaN	NaN
A0A1D5NUY6;Q6Q122	A0A1D5NUY6;Q6Q122	12.774	26.8877	27.4333	27.0541	26.9607	26.5598	26.8614
A0A1L1RZD1;Q5ZMI0;A0A1D5NVD4;A0A1D5PX32	A0A1L1RZD1;Q5ZMI0;A0A1D5NVD4;A0A1D5PX32	15.621	28.8474	29.2166	30.4075	29.4436	29.3388	29.799
A0A1D5NVM2;REV__Q5ZMN1	A0A1D5NVM2	11.071	NaN	25.9856	NaN	NaN	NaN	NaN
A0A1D5NVW6;Q9DGM5;A0A1D5NWE9;Q90913;Q90900;A0A3Q2TRY7;Q90911;Q7LZS7;Q9PSR5;Q7LZ88;F1NTJ5	A0A1D5NVW6;Q9DGM5	223.39	31.1471	32.1733	31.0272	32.0933	32.619	31.2919
A0A1D5NW30;F1NNP6	A0A1D5NW30;F1NNP6	36.361	27.4181	28.6358	28.0664	27.1077	27.2901	26.7155
A0A1D5NW68	A0A1D5NW68	64.004	28.3585	28.3607	28.6682	28.1926	28.209	28.5648
A0A1D5NW93;A0A3Q2UAQ7	A0A1D5NW93	16.817	26.8702	27.9168	NaN	27.3092	27.4922	27.3247
A0A1D5NWH9;Q90650	A0A1D5NWH9;Q90650	30.873	NaN	NaN	NaN	NaN	NaN	NaN
Q90602;A0A1D5NX25;A0A3Q3ADU5;F1NIB4;Q90626	Q90602;A0A1D5NX25;A0A3Q3ADU5;F1NIB4;Q90626	31.861	25.6377	25.7481	NaN	25.1005	25.6715	25.5768
F1P088;B2Z9X8;A0A1D5NX63;D3XFI0	F1P088;B2Z9X8;A0A1D5NX63;D3XFI0	56.106	NaN	NaN	NaN	NaN	NaN	NaN
A0A1D5NXK7;A0A1D5PGA6	A0A1D5NXK7	17.259	NaN	NaN	NaN	NaN	NaN	NaN
E1C4Z7;A0A1D5NXM0;A0A1D5P234;A0A1D5NXN6;A0A1D5NYE9;A0A1D5PAS6;F6K434;F6K431;A0A1L1RRN3;F6K432;F6K433	E1C4Z7;A0A1D5NXM0;A0A1D5P234;A0A1D5NXN6;A0A1D5NYE9;A0A1D5PAS6;F6K434;F6K431;A0A1L1RRN3;F6K432;F6K433	83.249	26.4232	26.9261	NaN	26.205	26.1623	26.599
A0A1D5NXM7;A0A1L1RME9	A0A1D5NXM7;A0A1L1RME9	66.892	NaN	24.2736	NaN	NaN	NaN	NaN
Q5ZI93;A0A1L1RQD7;A0A1D5NXQ7;A0A1L1S003;A0A1D5PV84;A0A1L1RMB6;A0A1D5PFP7	Q5ZI93;A0A1L1RQD7;A0A1D5NXQ7;A0A1L1S003;A0A1D5PV84;A0A1L1RMB6;A0A1D5PFP7	22.181	26.458	25.7983	NaN	NaN	NaN	NaN
Q90734;A0A1D5NXS9;A0A1D5PIX0	Q90734;A0A1D5NXS9;A0A1D5PIX0	104.21	26.0137	26.4256	26.736	26.5739	26.28	26.6674
A0A1D5NXV1;A0A1D5P198;A0A1D5NW27;F1NWX0;A0A1L1RJP8;P02552;A0A1D5PA34;A0A1D5PAR5;P09644;F1NW97;P09642;A0A1D5P5Z0;F1NMP3;F1NMP5;F1P5B0;P09645;A0A1D5NXC9	A0A1D5NXV1;A0A1D5P198;A0A1D5NW27;F1NWX0;A0A1L1RJP8;P02552;A0A1D5PA34;A0A1D5PAR5;P09644	49.774	NaN	NaN	NaN	NaN	NaN	NaN
A0A1D5NXY4	A0A1D5NXY4	10.057	NaN	NaN	NaN	NaN	NaN	NaN
A0A1D5PKQ4;A0A1D5NY11;A0A1D5P959;A0A1D5PE57;Q90612;P12105	A0A1D5PKQ4;A0A1D5NY11;A0A1D5P959;A0A1D5PE57	132.44	24.7198	NaN	NaN	NaN	25.5023	NaN
E1BZ86;A0A3Q2UPU8;A0A1D5PXX2;A0A3Q2UFJ3;A0A1D5NYA6;A0A1D5NZU2;A0A3Q2UMD3;A0A3Q2U2C3;A0A1D5NZG7;F1P1J7;F1NGS8;O93559;Q5ZKI0;F1P011;A0A1D5PNB0;Q9YHB8;A0A1D5PDX2	E1BZ86;A0A3Q2UPU8;A0A1D5PXX2;A0A3Q2UFJ3;A0A1D5NYA6;A0A1D5NZU2;A0A3Q2UMD3;A0A3Q2U2C3;A0A1D5NZG7;F1P1J7;F1NGS8;O93559;Q5ZKI0;F1P011;A0A1D5PNB0;Q9YHB8;A0A1D5PDX2	51.549	NaN	26.2684	25.4839	NaN	NaN	NaN
A0A1D5NYA8	A0A1D5NYA8	44.802	29.6037	30.0042	28.1705	29.3982	29.6314	27.9335
Q5ZL53;A0A1D5NYB2	Q5ZL53;A0A1D5NYB2	70.939	NaN	23.5003	NaN	NaN	NaN	NaN
A0A1D5NYC2;Q90909;Q7LZL0;Q9PSR7	A0A1D5NYC2	223.13	NaN	NaN	NaN	NaN	NaN	NaN
F1N8D4;Q90574;A0A1D5PXM1;A0A3Q2U9M2;A0A1D5NYG3	F1N8D4;Q90574;A0A1D5PXM1;A0A3Q2U9M2;A0A1D5NYG3	273	26.6218	26.6048	26.6034	NaN	NaN	25.9288
A0A1D5NYK3;A0A3Q3AW56	A0A1D5NYK3;A0A3Q3AW56	46.758	NaN	NaN	NaN	NaN	NaN	NaN
A0A1D5NYK7;Q9YGW6	A0A1D5NYK7	68.37	33.6905	32.7772	32.2331	31.2215	30.8757	30.3836
A0A1D5NYR1;Q5F449	A0A1D5NYR1;Q5F449	81.415	26.057	26.868	26.3128	26.1669	26.2197	25.5803
Q98916;A0A1D5NYZ1	Q98916;A0A1D5NYZ1	31.867	NaN	23.1059	NaN	NaN	NaN	NaN
A0A1D5NZ30;P15771	A0A1D5NZ30;P15771	75.399	NaN	NaN	NaN	NaN	NaN	NaN
A0A1L1RTK6;A0A1D5NZ54	A0A1L1RTK6;A0A1D5NZ54	37.109	27.4056	28.281	28.6106	28.0196	27.9309	28.6313
A0A1D5PQT7;A0A1D5NZG0;A0A3Q2UI67;A0A3Q2U189;Q9PWP5;Q10729	A0A1D5PQT7;A0A1D5NZG0;A0A3Q2UI67;A0A3Q2U189;Q9PWP5;Q10729	102.06	30.0417	28.6043	27.2069	28.0396	NaN	NaN
F1NYE5;Q5F3L2;A0A1D5NZM0	F1NYE5;Q5F3L2;A0A1D5NZM0	45.477	25.1576	25.6543	NaN	25.3058	25.4691	NaN
A0A1D5NZY9	A0A1D5NZY9	224.26	NaN	NaN	NaN	NaN	NaN	NaN
A0A1D5P009	A0A1D5P009	20.099	NaN	25.786	NaN	25.6014	NaN	NaN
A0A1D5P061;A0A1D5PVZ4;E1BQZ7	A0A1D5P061;A0A1D5PVZ4;E1BQZ7	134.07	26.9083	26.765	NaN	NaN	NaN	NaN
A0A1D5P0A1;A0A1L1RP39;Q5ZKW4;Q8JH65	A0A1D5P0A1;A0A1L1RP39;Q5ZKW4;Q8JH65	56.834	NaN	NaN	NaN	NaN	NaN	NaN
A0A1D5P0B5	A0A1D5P0B5	68.552	24.1445	NaN	NaN	NaN	NaN	NaN
A0A1D5P0B7	A0A1D5P0B7	45.846	NaN	25.0144	NaN	NaN	NaN	NaN
A0A1D5P0D3;F1NLE7	A0A1D5P0D3;F1NLE7	33.866	NaN	NaN	26.1507	NaN	NaN	NaN
A0A1D5P0R0;A0A1L1RJU6;A0A1L1RSJ8;Q5ZHW0;E1BX03	A0A1D5P0R0;A0A1L1RJU6;A0A1L1RSJ8;Q5ZHW0;E1BX03	58.416	NaN	NaN	NaN	NaN	25.6956	NaN
A0A1D5P0U5;Q6EE32	A0A1D5P0U5;Q6EE32	48.106	NaN	NaN	NaN	NaN	NaN	NaN
A0A1D5P0U8;A0A1L1RYK0	A0A1D5P0U8;A0A1L1RYK0	32.608	26.9608	27.0936	27.525	NaN	26.7752	26.0792
A0A3Q2UF64;A0A1D5P1U1;A0A1D5P0Y6;F1NRP8;A0A3Q3A3X3	A0A3Q2UF64;A0A1D5P1U1;A0A1D5P0Y6;F1NRP8;A0A3Q3A3X3	140.94	NaN	NaN	NaN	NaN	NaN	NaN
A0A1D5PH14;A0A1D5P194	A0A1D5PH14;A0A1D5P194	10.78	26.1911	NaN	26.9339	26.5409	26.9995	27.625
A0A1D5P1J7	A0A1D5P1J7	10.308	27.4021	28.5498	26.8313	26.5098	26.9066	26.056
A0A1D5P1R0	A0A1D5P1R0	87.919	NaN	NaN	NaN	NaN	NaN	NaN
A0A1D5P1U2	A0A1D5P1U2	38.877	NaN	NaN	NaN	NaN	NaN	NaN
A0A1D5P1V6	A0A1D5P1V6	123.31	NaN	NaN	NaN	23.005	NaN	NaN
A0A1D5P1W7	A0A1D5P1W7	97.332	NaN	27.4943	NaN	NaN	NaN	26.3473
A0A1D5P2A5;E1BVC2	A0A1D5P2A5;E1BVC2	134.42	NaN	NaN	NaN	24.767	NaN	NaN
Q5ZLJ7;A0A1D5P9B0;A0A1D5P2B9;A0A1D5PV56;A0A1L1RVU7;A0A1L1RJZ6	Q5ZLJ7;A0A1D5P9B0;A0A1D5P2B9;A0A1D5PV56;A0A1L1RVU7;A0A1L1RJZ6	28.761	28.1264	27.1425	26.469	NaN	NaN	NaN
A0A1D5P2D3	A0A1D5P2D3	12.823	NaN	21.8161	NaN	NaN	NaN	NaN
A0A1D5P2E0;A0A3Q2U1W9;F1NXA5;A0A3Q2UDJ8;A0A3Q2TXM2;A0A3Q2U7G8	A0A1D5P2E0;A0A3Q2U1W9;F1NXA5;A0A3Q2UDJ8;A0A3Q2TXM2;A0A3Q2U7G8	59.404	25.1324	25.47	NaN	NaN	NaN	NaN
A0A1D5P2Y6	A0A1D5P2Y6	67.263	30.5076	30.9033	31.2122	31.8506	31.5996	31.9835
A0A1D5P338	A0A1D5P338	50.415	NaN	NaN	NaN	NaN	NaN	NaN
P04268;A0A1D5P342;Q91968;A0A1D5PSX3;Q90740;Q8AWI4;Q90739;A0A452J839;Q91005;A0A1L1RU52	P04268;A0A1D5P342;Q91968;A0A1D5PSX3;Q90740;Q8AWI4;Q90739;A0A452J839	32.765	25.8701	26.1311	NaN	25.6535	NaN	NaN
A0A1D5P3B1;Q5ZI56	A0A1D5P3B1	20.233	NaN	27.0101	26.0925	NaN	NaN	NaN
A0A1D5P3K4	A0A1D5P3K4	20.125	25.474	26.3705	NaN	25.0183	NaN	NaN
A0A1D5PU43;A0A1L1RUN7;A0A1D5P3S9	A0A1D5PU43;A0A1L1RUN7;A0A1D5P3S9	34.264	22.831	NaN	NaN	NaN	NaN	NaN
A0A1D5P470	A0A1D5P470	25.449	27.6577	27.1298	26.8971	27.2114	26.9808	27.0954
A0A3Q3AA34;A0A1D5PPZ0;A0A1D5P6I5;E1BSG5;A0A1D5P490	A0A3Q3AA34;A0A1D5PPZ0;A0A1D5P6I5;E1BSG5;A0A1D5P490	172.44	23.5574	NaN	NaN	NaN	NaN	NaN
A0A1D5P4B1	A0A1D5P4B1	14.396	NaN	NaN	NaN	NaN	NaN	NaN
A0A1D5PCB5;A0A1D5P4F3;A0A3Q2U4L1;A0A1D5PZ32	A0A1D5PCB5;A0A1D5P4F3;A0A3Q2U4L1;A0A1D5PZ32	64.527	NaN	NaN	NaN	NaN	NaN	NaN
A0A1D5P4Y0	A0A1D5P4Y0	23.956	33.0702	34.067	33.4981	33.2124	33.4124	33.1112
Q5ZK63;A0A1D5P521	Q5ZK63;A0A1D5P521	14.237	26.2062	25.6443	NaN	NaN	NaN	NaN
A0A1D5P525;Q9DGM4	A0A1D5P525;Q9DGM4	223.24	28.8453	26.5146	NaN	NaN	NaN	NaN
P79781;Q91021;A0A1D5P546;P0CG62;Q9PST8;Q91022;P62985;O42388	P79781;Q91021;A0A1D5P546;P0CG62;Q9PST8	17.979	30.2884	30.3572	30.0366	30.0385	29.8836	29.8373
A0A1D5P5F4;A0A3Q3AYT8	A0A1D5P5F4;A0A3Q3AYT8	30.54	27.1947	27.2493	27.2568	26.7787	27.0686	26.7974
A0A1D5P5M6;E1C2F4	A0A1D5P5M6	26.794	26.0309	NaN	26.0418	NaN	NaN	NaN
A0A1D5P5R0;P11501;A0A1D5PUL6;A0A1L1RND0;Q5ZIC0;Q2XQE5;Q5ZKZ3;Q5ZMA5;A0A1D5PHC5;Q04619;F1NC33	A0A1D5P5R0;P11501;A0A1D5PUL6;A0A1L1RND0	83.875	NaN	24.5053	NaN	NaN	NaN	NaN
A0A1D5P5R5	A0A1D5P5R5	32.309	36.6843	36.657	37.0122	37.4101	37.2466	37.3659
A0A1D5P5X1	A0A1D5P5X1	35.711	NaN	NaN	NaN	NaN	NaN	NaN
A0A1D5P603;Q9PTY2;Q90910;A0A3Q2TT97	A0A1D5P603;Q9PTY2	223.01	NaN	NaN	NaN	NaN	NaN	NaN
A0A3Q2U3R4;E1C477;A0A3Q2TSJ2;Q5ZLR8;A0A1D5P624	A0A3Q2U3R4;E1C477;A0A3Q2TSJ2;Q5ZLR8;A0A1D5P624	57.988	NaN	NaN	NaN	NaN	NaN	22.5316
A0A1D5PJH5;A0A1D5PW75;A0A1D5PAU8;A0A1D5PDC1;F1NW23;A0A1D5P650	A0A1D5PJH5;A0A1D5PW75;A0A1D5PAU8;A0A1D5PDC1;F1NW23;A0A1D5P650	182.81	NaN	NaN	NaN	NaN	NaN	NaN
Q5ZKZ8;A0A1D5P6C6	Q5ZKZ8;A0A1D5P6C6	56.758	NaN	23.0309	NaN	NaN	NaN	NaN
A0A1D5P6F4	A0A1D5P6F4	289.27	NaN	NaN	NaN	NaN	NaN	NaN
A0A1D5P9K6;Q5ZK70;A0A1D5P6J0	A0A1D5P9K6;Q5ZK70;A0A1D5P6J0	47.292	29.8605	29.067	27.964	26.4152	NaN	27.3393
A0A1D5PHJ9;A0A1D5P6M3;A0A3Q2UNP2	A0A1D5PHJ9;A0A1D5P6M3;A0A3Q2UNP2	79.501	NaN	NaN	NaN	NaN	27.128	NaN
A0A1D5P6V5;A0A3Q2UKL3	A0A1D5P6V5	45.388	NaN	23.9123	24.0039	NaN	NaN	NaN
A0A1D5P6W1;A0A3Q2UBM2	A0A1D5P6W1;A0A3Q2UBM2	141.72	29.848	30.0799	30.015	30.2105	29.2922	29.5471
Q90706;A0A1D5P7R1	Q90706;A0A1D5P7R1	27.389	NaN	24.3126	NaN	NaN	NaN	NaN
A0A3Q2UJ64;D0VX30;A0A1D5P7X9;A0A1D5P4L6;A0A1D5NXA6	A0A3Q2UJ64;D0VX30;A0A1D5P7X9	13.143	29.4584	30.2794	28.889	29.3904	28.7427	28.6022
A0A1L1RJ69;A0A3Q2UIW4;A0A3Q2TRR9;A0A3Q2UCG1;A0A1D5P806;A0A1D5PF99	A0A1L1RJ69;A0A3Q2UIW4;A0A3Q2TRR9;A0A3Q2UCG1;A0A1D5P806;A0A1D5PF99	395.04	25.8231	26.1766	NaN	26.1375	26.1669	25.5102
A0A1D5P810	A0A1D5P810	26.639	NaN	26.0523	25.144	NaN	NaN	NaN
A0A1D5P893;A0A1D5PAH2;A0A1D5PD11;A0A3Q2UJT5;E1BVU6;A0A3Q2UCM1;A0A3Q2TXK0;A0A3Q2UHA5;F1NPL2;A0A3Q2UHV4	A0A1D5P893;A0A1D5PAH2;A0A1D5PD11	34.832	29.4886	29.4289	28.0799	28.3594	28.0265	27.7151
A0A1D5P8I3;Q91017	A0A1D5P8I3	69.532	28.4608	27.6659	27.7075	27.6312	26.3286	26.1703
A0A1D5P8I7;Q5ZL82;F1NPG2	A0A1D5P8I7;Q5ZL82	50.482	NaN	NaN	NaN	25.4201	NaN	NaN
A0A1D5P8K2;Q6KCP2;A0A3Q2U5L1	A0A1D5P8K2;Q6KCP2;A0A3Q2U5L1	19.721	34.2487	33.6535	33.5831	33.9867	33.9606	34.4674
A0A3Q2U554;Q5ZI23;A0A1D5P901	A0A3Q2U554;Q5ZI23;A0A1D5P901	33.435	25.434	25.5365	NaN	NaN	NaN	NaN
A0A1D5P909	A0A1D5P909	31.17	NaN	23.867	NaN	NaN	NaN	NaN
A0A1D5P918;E1BWZ3	A0A1D5P918;E1BWZ3	71.059	NaN	25.2815	NaN	NaN	NaN	NaN
E1BZR1;F6SG96;A0A1D5P954	E1BZR1;F6SG96;A0A1D5P954	71.974	28.0194	NaN	NaN	NaN	NaN	NaN
A0A1D5P9I3;A0A1D5PLP8;A0A1D5PG36;Q5ZKN9	A0A1D5P9I3;A0A1D5PLP8;A0A1D5PG36;Q5ZKN9	40.489	27.5056	27.9183	28.4706	28.27	27.6998	28.629
P05094;A0A1D5PF13;A0A1D5P9P3;A0A1D5P522	P05094;A0A1D5PF13;A0A1D5P9P3;A0A1D5P522	103.16	25.5015	25.9691	NaN	25.4095	25.9956	25.5413
A0A1D5PAA8;Q5ZJQ0	A0A1D5PAA8;Q5ZJQ0	37.2	28.3856	28.1241	NaN	27.748	29.5297	27.7824
A0A1D5PAE4	A0A1D5PAE4	26.248	NaN	25.1341	NaN	25.6517	24.9557	NaN
A0A1D5PAN0	A0A1D5PAN0	48.976	NaN	NaN	NaN	NaN	NaN	NaN
A0A1D5PAU7	A0A1D5PAU7	45.909	28.1048	23.697	28.2183	28.2437	27.108	28.0868
F1NDS5;A0A1L1RWG0;A0A1D5PB69	F1NDS5;A0A1L1RWG0;A0A1D5PB69	14.222	NaN	NaN	NaN	NaN	NaN	NaN
A0A1D5PBD2	A0A1D5PBD2	10.456	NaN	26.2285	NaN	NaN	NaN	NaN
A0A1D5PBF6;Q5ZLR0	A0A1D5PBF6;Q5ZLR0	140.64	24.2133	NaN	NaN	NaN	NaN	NaN
H9L0E7;A0A1D5PBJ5;Q5ZHW6	H9L0E7;A0A1D5PBJ5;Q5ZHW6	32.265	NaN	NaN	NaN	23.6031	NaN	NaN
P16580;A0A1D5PBV9;A0A3Q2UDQ2;A0A3Q2U134	P16580;A0A1D5PBV9;A0A3Q2UDQ2;A0A3Q2U134	42.146	28.2053	28.88	27.9016	28.4946	28.4366	27.3578
A0A1D5PBX8;A0A3Q2UMA8;E1BXX7	A0A1D5PBX8;A0A3Q2UMA8;E1BXX7	81.265	28.1692	28.9679	27.548	27.1127	27.5256	25.8907
A0A1D5PBY3;A0A1D5PNR4	A0A1D5PBY3;A0A1D5PNR4	25.761	33.5963	33.1447	32.8249	32.5464	32.5968	32.6329
A0A1D5PC99;Q5ZIX2;F1N9U8	A0A1D5PC99;Q5ZIX2;F1N9U8	34.217	26.0432	25.8043	NaN	NaN	NaN	NaN
A0A1D5PCL3;A0A3Q3AWG5;A0A3Q3A8C1;A0A1D5PBR5;E1C5Z5	A0A1D5PCL3;A0A3Q3AWG5;A0A3Q3A8C1;A0A1D5PBR5;E1C5Z5	128.49	NaN	25.4762	NaN	NaN	NaN	NaN
A0A1D5PTE2;A0A1D5PGQ9;A0A1D5PFB8;A0A1D5PCQ7;A0A1D5PHJ8;Q9PTG6	A0A1D5PTE2;A0A1D5PGQ9;A0A1D5PFB8;A0A1D5PCQ7;A0A1D5PHJ8;Q9PTG6	44.579	NaN	NaN	NaN	NaN	NaN	24.6489
Q5ZI60;A0A1L1RWS8;A0A1D5PCT4	Q5ZI60;A0A1L1RWS8;A0A1D5PCT4	53.207	27.9459	27.9849	26.2143	25.52	NaN	NaN
Q5ZHN1;A0A1D5PCX2	Q5ZHN1;A0A1D5PCX2	24.732	NaN	NaN	25.2956	NaN	NaN	NaN
A0A1L1RTA1;A0A1D5PD86	A0A1L1RTA1;A0A1D5PD86	33.321	NaN	NaN	NaN	NaN	NaN	NaN
A0A1D5PDA1	A0A1D5PDA1	56.388	27.9616	28.4507	28.6321	28.1287	28.1464	28.7904
A0A1L1RN20;A0A1L1RLY8;Q5F3S6;A0A1D5PDA7	A0A1L1RN20;A0A1L1RLY8;Q5F3S6;A0A1D5PDA7	68.374	27.7889	28.2319	27.3134	27.1169	27.2584	28.1235
A0A1D5PDE6;P16527	A0A1D5PDE6;P16527	27.643	NaN	25.1174	NaN	NaN	NaN	NaN
A0A1D5PDK5	A0A1D5PDK5	20.599	25.4088	25.3724	NaN	NaN	NaN	26.1006
A0A1D5PDS3;A0A1L1RYF4;A0A1D5PU56;Q5ZM95;Q5F3I8;A0A1L1RW44;Q6WNG8	A0A1D5PDS3;A0A1L1RYF4;A0A1D5PU56;Q5ZM95;Q5F3I8;A0A1L1RW44;Q6WNG8	51.4	NaN	25.322	NaN	NaN	NaN	NaN
A0A1D5PDV6	A0A1D5PDV6	16.074	NaN	NaN	NaN	NaN	NaN	NaN
A0A1D5PDV7	A0A1D5PDV7	27.965	NaN	26.3236	NaN	NaN	NaN	NaN
A0A1D5PE68	A0A1D5PE68	9.1701	27.631	28.122	26.9959	26.3777	NaN	NaN
A0A3Q2UBY4;A0A1D5PE78;A0A1D5PHW7	A0A3Q2UBY4;A0A1D5PE78;A0A1D5PHW7	130.02	NaN	NaN	NaN	NaN	NaN	NaN
Q5F426;A0A1D5PEH3	Q5F426;A0A1D5PEH3	44.442	25.1581	26.646	NaN	NaN	25.2462	NaN
Q90679;A0A1D5PEL7	Q90679;A0A1D5PEL7	27.966	NaN	NaN	NaN	NaN	NaN	NaN
A0A1L1RLN6;A0A3Q2U5H1;A0A1D5PEM4;P02607	A0A1L1RLN6;A0A3Q2U5H1;A0A1D5PEM4;P02607	16.838	24.3725	NaN	NaN	NaN	NaN	NaN
A0A1D5PEZ3	A0A1D5PEZ3	139.91	NaN	NaN	NaN	NaN	NaN	NaN
Q5ZMF5;A0A1D5PF08	Q5ZMF5;A0A1D5PF08	68.108	32.4703	31.9344	30.6156	28.6906	28.7783	27.1332
F1NX83;A0A1D5PF87	F1NX83;A0A1D5PF87	174.43	32.6963	31.3847	30.6816	29.1863	29.8337	29.1343
A4UNW1;A0A1D5PFA5;P02611;P02610	A4UNW1;A0A1D5PFA5;P02611	18.789	26.4108	26.4332	26.6287	NaN	NaN	26.0833
A0A1D5PFB7;A0A1D5NXZ4;REV__A0A3Q3A8X7;REV__A0A1D5PCK3;REV__A0A3Q2TS92	A0A1D5PFB7;A0A1D5NXZ4	193.01	30.3617	31.0256	30.7369	30.8256	30.934	30.6461
A0A3Q3ANE2;Q5F3P5;A0A1D5PFG8;W0S6J0;A0A220T8Z6	A0A3Q3ANE2;Q5F3P5;A0A1D5PFG8;W0S6J0;A0A220T8Z6	63.863	NaN	NaN	NaN	NaN	NaN	NaN
A0A1D5PYK0;A0A1D5PFJ6;F1NWP3;A0A1L1RPG0	A0A1D5PYK0;A0A1D5PFJ6;F1NWP3;A0A1L1RPG0	69.114	NaN	26.9722	NaN	NaN	26.0837	26.2615
A0A1D5PFK3;A4VAR9	A0A1D5PFK3;A4VAR9	97.709	25.9871	26.2495	NaN	NaN	NaN	NaN
A0A1D5PFP1;D5M8S6	A0A1D5PFP1;D5M8S6	10.677	NaN	26.6955	NaN	32.4259	NaN	NaN
A0A1D5PFY7	A0A1D5PFY7	57.922	NaN	NaN	NaN	NaN	NaN	NaN
A0A1D5PGA2	A0A1D5PGA2	76.182	29.6954	29.5661	29.1561	28.0995	29.2926	28.7854
Q5ZMQ4;A0A1D5PGA9;A0A3Q2U6P7	Q5ZMQ4;A0A1D5PGA9;A0A3Q2U6P7	53.902	NaN	NaN	NaN	NaN	NaN	25.3708
A0A3Q2UD12;A0A3Q2UMJ2;P15989;F1P2F0;A0A1D5PGD5;A0A3Q3AR07;A0A3Q2U4U7	A0A3Q2UD12;A0A3Q2UMJ2;P15989;F1P2F0;A0A1D5PGD5;A0A3Q3AR07;A0A3Q2U4U7	326.28	NaN	25.3036	NaN	NaN	NaN	NaN
Q5ZI28;F1NEH8;A0A1D5PH29	Q5ZI28;F1NEH8;A0A1D5PH29	40.581	NaN	27.0153	NaN	NaN	NaN	NaN
Q5ZKN7;A0A1D5PKG6;A0A1D5PH36	Q5ZKN7;A0A1D5PKG6;A0A1D5PH36	17.861	NaN	NaN	NaN	NaN	NaN	22.4221
A0A1D5PHD6	A0A1D5PHD6	11.975	NaN	NaN	NaN	NaN	NaN	NaN
Q5ZHW5;A0A1D5PHL0	Q5ZHW5;A0A1D5PHL0	9.1344	28.1499	28.9652	28.5152	28.5236	28.2245	27.8681
F1NVF2;A0A1D5PHN6;A0A1L1S0H7	F1NVF2;A0A1D5PHN6;A0A1L1S0H7	37.653	NaN	NaN	NaN	NaN	NaN	NaN
A0A1D5PI06	A0A1D5PI06	26.893	26.0783	26.1634	NaN	25.898	NaN	NaN
A0A1D5PI23	A0A1D5PI23	20.694	27.2428	27.8066	27.4198	NaN	26.9519	26.5014
A0A1D5PI87;A0A3Q2UAV3	A0A1D5PI87;A0A3Q2UAV3	43.384	NaN	NaN	NaN	NaN	NaN	NaN
Q9YHT2;A0A1D5PIF0	Q9YHT2;A0A1D5PIF0	32.597	NaN	NaN	NaN	25.6662	NaN	NaN
A0A3Q2U7I7;A0A1D5PII6	A0A3Q2U7I7;A0A1D5PII6	51.043	NaN	NaN	NaN	NaN	NaN	NaN
A0A1D5PTS6;A0A1D5PIN1	A0A1D5PTS6;A0A1D5PIN1	26.768	NaN	26.6455	25.9859	25.6366	26.0069	25.4441
Q8QFM7;A0A1D5PIT4	Q8QFM7;A0A1D5PIT4	20.843	NaN	25.6596	NaN	NaN	NaN	NaN
Q9I9K4;A0A1D5PJ08	Q9I9K4;A0A1D5PJ08	52.11	NaN	25.5979	NaN	NaN	NaN	NaN
A0A1D5PJ40;A0A1D5PL88;Q5ZKH1	A0A1D5PJ40;A0A1D5PL88;Q5ZKH1	23.121	NaN	NaN	NaN	NaN	NaN	NaN
Q5ZLH7;F1NZU2;A0A1D5PJG4;A0A3Q2UAF8	Q5ZLH7;F1NZU2;A0A1D5PJG4;A0A3Q2UAF8	49.723	NaN	NaN	NaN	NaN	NaN	NaN
A0A1D5PJJ4	A0A1D5PJJ4	10.582	NaN	26.1745	NaN	NaN	NaN	NaN
A0A1D5PJW4;O13268	A0A1D5PJW4;O13268	27.872	NaN	25.7435	NaN	25.7073	25.0408	24.5153
Q5F326;F1NQH8;A0A1D5PK94;A0A1D5PQV3	Q5F326;F1NQH8;A0A1D5PK94;A0A1D5PQV3	49.282	NaN	NaN	NaN	NaN	NaN	22.6693
A0A1D5PKN8	A0A1D5PKN8	33.222	25.5163	26.6366	25.8546	25.8252	25.296	25.4823
Q98923;Q98921;Q90989;Q98922;Q90880;A0A1D5PL70	Q98923;Q98921;Q90989;Q98922;Q90880;A0A1D5PL70	55.539	NaN	NaN	NaN	NaN	NaN	NaN
Q5ZJ70;A0A1D5PLK6	Q5ZJ70;A0A1D5PLK6	97.314	26.6183	27.0457	NaN	25.1317	NaN	NaN
A0A1D5PXQ2;A0A1D5PLN4	A0A1D5PXQ2;A0A1D5PLN4	46.698	29.2486	28.8574	28.7715	28.443	28.9506	29.0236
A0A1D5PLS2;P23007	A0A1D5PLS2	52.056	NaN	NaN	NaN	NaN	NaN	NaN
A0A1D5PLW0;A0A1D5P984;Q90577	A0A1D5PLW0;A0A1D5P984;Q90577	86.634	25.0474	25.0456	NaN	NaN	NaN	NaN
A0A1D5PM09	A0A1D5PM09	40.103	NaN	NaN	NaN	25.6033	NaN	NaN
P14105;A0A1D5PM19	P14105;A0A1D5PM19	226.5	26.4368	27.5157	27.1409	27.1494	27.2367	NaN
A0A1D5PM39;E1C6X1	A0A1D5PM39;E1C6X1	51.156	NaN	NaN	NaN	NaN	NaN	NaN
A0A1D5PMT8	A0A1D5PMT8	11.842	25.3608	25.8984	25.9388	NaN	NaN	25.9059
Q5ZMS2;A0A1D5PMU2;A0A3Q2UC12	Q5ZMS2;A0A1D5PMU2;A0A3Q2UC12	25.567	NaN	29.0701	27.9687	27.1204	26.9799	26.5963
Q06066;A0A1D5PN25;Q91956;Q90676	Q06066;A0A1D5PN25;Q91956	35.799	32.4053	32.6153	31.854	31.5806	31.5308	31.3339
A0A1D5PN46;Q9I8D3	A0A1D5PN46	37.102	NaN	25.3896	NaN	NaN	NaN	NaN
A0A1L1RY35;A0A1D5PN54;A0A1D5P3S4;A0A1D5PJG9;A0A1L1RZJ6;Q8UVX3;Q9DDH7;Q90ZX5;Q90ZX4;Q90VX2;D5LMK9	A0A1L1RY35;A0A1D5PN54;A0A1D5P3S4;A0A1D5PJG9;A0A1L1RZJ6;Q8UVX3	58.41	NaN	NaN	NaN	NaN	NaN	NaN
A0A1D5PN97	A0A1D5PN97	36.976	26.8121	27.7133	27.3743	27.3433	27.4361	27.2621
A0A3Q2U8D7;A0A1D5PNA3	A0A3Q2U8D7;A0A1D5PNA3	47.229	26.6084	26.8105	NaN	NaN	NaN	25.8628
Q5F405;A0A1D5PNL3;A0A1L1RY95;A0A3Q2UEL0	Q5F405;A0A1D5PNL3;A0A1L1RY95;A0A3Q2UEL0	17.066	26.4684	NaN	NaN	NaN	NaN	NaN
A0A1D5PNM0	A0A1D5PNM0	21.327	NaN	26.671	26.5314	NaN	25.9973	25.6049
A0A1D5PNM2;A0A3Q3ADC6;A0A3Q3AT01;A0A3Q2U2J9;A0A3Q2UJ93	A0A1D5PNM2;A0A3Q3ADC6;A0A3Q3AT01;A0A3Q2U2J9;A0A3Q2UJ93	102.81	NaN	NaN	NaN	NaN	23.2753	NaN
A0A1D5PNU2	A0A1D5PNU2	41.093	NaN	25.6273	NaN	NaN	NaN	NaN
A0A1D5PNX1	A0A1D5PNX1	33.089	NaN	NaN	NaN	NaN	NaN	NaN
A0A1D5PSJ5;A0A1D5PP62	A0A1D5PSJ5;A0A1D5PP62	70.696	NaN	25.865	NaN	NaN	NaN	NaN
Q6Y2W4;Q6Y2W2;Q6Y2W3;Q6Y2W0;Q6Y2V8;Q6Y2W1;Q6Y2V7;Q6Y2V6;A7XMT1;A0A1D5PPF3;A0A3Q2UL03;E1C5S0	Q6Y2W4;Q6Y2W2;Q6Y2W3;Q6Y2W0;Q6Y2V8;Q6Y2W1;Q6Y2V7;Q6Y2V6;A7XMT1;A0A1D5PPF3;A0A3Q2UL03;E1C5S0	31.222	26.4252	NaN	NaN	NaN	NaN	NaN
A0A1D5PPF8	A0A1D5PPF8	94.239	NaN	26.7003	NaN	26.6355	NaN	26.6642
A0A1D5PPG9;Q5MAJ0;Q6RSS8	A0A1D5PPG9;Q5MAJ0;Q6RSS8	127	NaN	26.1598	NaN	NaN	NaN	NaN
A0A1D5PPL7;A0A1D5PG30	A0A1D5PPL7;A0A1D5PG30	32.325	NaN	NaN	NaN	NaN	NaN	24.5449
B5AAV6;Q90WA6;P08110;A0A1D5PPN9	B5AAV6;Q90WA6;P08110;A0A1D5PPN9	91.215	25.7397	NaN	NaN	NaN	NaN	NaN
A0A1D5PPQ7;A0A3Q2TU97	A0A1D5PPQ7;A0A3Q2TU97	25.044	26.4707	26.6806	NaN	NaN	NaN	NaN
A0A1D5PPU9;A0A1L1RX38;Q5ZMM4;Q5ZL24	A0A1D5PPU9;A0A1L1RX38;Q5ZMM4	59.614	NaN	NaN	NaN	NaN	NaN	NaN
A0A1D5PQ96;Q5ZLI9;A0A1D5PH80	A0A1D5PQ96;Q5ZLI9;A0A1D5PH80	31.781	NaN	NaN	NaN	NaN	NaN	NaN
A0A1D5PQK7	A0A1D5PQK7	76.95	NaN	NaN	NaN	NaN	NaN	23.4104
A0A1D5PQZ3	A0A1D5PQZ3	17.725	30.5223	29.9156	30.1775	29.7903	29.6061	29.9682
A0A1D5PRI6	A0A1D5PRI6	9.591	26.8933	27.6658	27.5881	26.5489	27.1891	NaN
A0A1D5PRT3	A0A1D5PRT3	115.55	NaN	NaN	25.3962	26.0116	25.2039	26.2095
A0A1D5PS29;Q90705;B4ZAD9	A0A1D5PS29;Q90705	95.359	32.13	31.6287	31.3969	31.2446	31.1268	31.415
A0A1D5PS70	A0A1D5PS70	21.129	30.5718	30.6895	30.2899	30.5166	30.577	30.2406
F1N9Z6;A0A1D5PSF9;Q90724	F1N9Z6;A0A1D5PSF9;Q90724	177.33	NaN	NaN	NaN	23.1038	NaN	NaN
A0A1D5PSH6	A0A1D5PSH6	47.441	NaN	NaN	24.3949	NaN	NaN	NaN
A0A1D5PT58;F1NB02;Q6EE57	A0A1D5PT58;F1NB02;Q6EE57	30.645	NaN	NaN	NaN	NaN	NaN	NaN
A0A1D5PTB3;A0A3Q2U535	A0A1D5PTB3;A0A3Q2U535	42.606	NaN	NaN	NaN	NaN	NaN	NaN
A0A1D5PTF1;A0A3Q2U9K9;A0A3Q2TVP3	A0A1D5PTF1;A0A3Q2U9K9;A0A3Q2TVP3	362.41	27.0023	28.0368	NaN	26.0318	NaN	25.5579
A0A1D5PTF4;A0A3Q3B025	A0A1D5PTF4;A0A3Q3B025	80.935	24.9498	25.5413	NaN	NaN	NaN	NaN
P54939;E1C2S1;A0A1D5PTR5	P54939;E1C2S1;A0A1D5PTR5	271.84	30.3624	30.0174	29.768	30.0049	29.3937	28.951
P24798;P24797;A0A1D5PU80;Q90W81;P09572	P24798;P24797;A0A1D5PU80;Q90W81;P09572	111.28	NaN	23.3853	NaN	NaN	NaN	NaN
A0A1D5PUI6	A0A1D5PUI6	13.984	25.8795	26.7497	NaN	25.8691	26.0492	NaN
A0A1D5PUK4;A0A3Q2U7R6	A0A1D5PUK4;A0A3Q2U7R6	38.411	NaN	25.1895	NaN	NaN	NaN	NaN
Q5F3G9;A0A1D5PUL8	Q5F3G9;A0A1D5PUL8	53.219	33.0163	33.3649	33.173	33.9266	34.3878	33.9222
A0A1D5PUM3	A0A1D5PUM3	16.402	NaN	25.3973	NaN	NaN	NaN	NaN
A0A1D5PUR6;Q90914	A0A1D5PUR6	222.91	NaN	NaN	NaN	NaN	NaN	NaN
P09102;A0A1D5PV06;A0A1L1RZP5	P09102;A0A1D5PV06;A0A1L1RZP5	57.409	27.9032	27.6595	NaN	27.0651	26.053	26.0112
A0A1D5PVE1	A0A1D5PVE1	42.246	NaN	NaN	NaN	23.193	NaN	NaN
A0A3Q2U5Z2;A0A3Q2U342;A0A1D5PVG1;A0A3Q2TVB7;A0A3Q2U3B7;F1NHT3;A0A1D5PQC3;P07751;Q98SL4	A0A3Q2U5Z2;A0A3Q2U342;A0A1D5PVG1;A0A3Q2TVB7;A0A3Q2U3B7;F1NHT3;A0A1D5PQC3;P07751	281.56	NaN	NaN	NaN	NaN	NaN	NaN
Q5ZMA4;I7LRG5;A0A1D5PVQ7;A0A1L1RUW4	Q5ZMA4;I7LRG5;A0A1D5PVQ7;A0A1L1RUW4	16.179	29.1102	28.786	28.0689	28.0283	28.4081	28
Q98UJ6;A0A1D5PWD8	Q98UJ6;A0A1D5PWD8	53.998	NaN	NaN	NaN	NaN	NaN	NaN
P20785;A0A1D5PWN6	P20785;A0A1D5PWN6	107.98	NaN	23.8115	NaN	NaN	NaN	NaN
A0A3Q2U4R9;A0A3Q2TZQ6;A0A3Q3AUZ3;A0A3Q3AZY7;A0A1D5PWU6;A0A3Q2UKJ0;A0A3Q2U9S8;A0A3Q3A7X1	A0A3Q2U4R9;A0A3Q2TZQ6;A0A3Q3AUZ3;A0A3Q3AZY7;A0A1D5PWU6;A0A3Q2UKJ0;A0A3Q2U9S8;A0A3Q3A7X1	67.825	NaN	26.4669	NaN	25.8854	NaN	NaN
Q5ZKL3;B1PMA7;A0A1D5PX97	Q5ZKL3;B1PMA7;A0A1D5PX97	55.181	27.2061	27.8967	27.0757	27.3056	27.22	27.1447
A0A1L1RWM3;A0A1D5PXA6	A0A1L1RWM3;A0A1D5PXA6	10.463	26.6428	27.0531	26.8024	26.4935	26.3471	26.6845
A0A1D5PXG0;E1C453;Q5ZIQ3;A0A1D5PSI3	A0A1D5PXG0;E1C453;Q5ZIQ3;A0A1D5PSI3	47.102	NaN	26.0167	NaN	NaN	NaN	NaN
E1BZE6;A0A1D5PXH1	E1BZE6;A0A1D5PXH1	39.54	NaN	NaN	NaN	NaN	NaN	NaN
A0A1D5PXI1	A0A1D5PXI1	60.626	26.0223	NaN	24.5292	NaN	24.5219	NaN
F1P0Q4;A0A1D5PXR4;Q9I969;A0A3Q2UHI2;A0A3Q3B2W9	F1P0Q4;A0A1D5PXR4;Q9I969	76.932	23.5769	NaN	NaN	NaN	NaN	NaN
A0A1D5PXU1	A0A1D5PXU1	194.59	NaN	NaN	NaN	NaN	NaN	NaN
A0A1D5PY21;A0A3Q2UA45	A0A1D5PY21;A0A3Q2UA45	19.94	26.0578	26.19	NaN	25.908	25.6051	NaN
A0A1D5PY54	A0A1D5PY54	51.615	NaN	25.3557	NaN	NaN	NaN	NaN
Q6B344;E1BWX1;A0A1D5PY67;P51901	Q6B344;E1BWX1;A0A1D5PY67;P51901	75.226	NaN	NaN	NaN	NaN	NaN	NaN
A0A1D5PYC9;A0A3Q3A2H6	A0A1D5PYC9;A0A3Q3A2H6	40.541	31.9724	31.9936	32.9335	31.6624	34.4621	32.3199
A0A1D5PYL3	A0A1D5PYL3	60.215	NaN	24.2907	NaN	NaN	NaN	NaN
A0A1D5PYU1;P02457	A0A1D5PYU1;P02457	137.78	25.3024	25.052	25.1792	NaN	NaN	NaN
A0A1D5PYV9;F1NRX4	A0A1D5PYV9;F1NRX4	9.1301	NaN	NaN	NaN	NaN	NaN	NaN
A0A1D5PZ51;A0A3Q2TWY6;Q71SF8;F1NS48;Q71SG3;Q71SG4;Q71SF9	A0A1D5PZ51;A0A3Q2TWY6;Q71SF8;F1NS48	70.714	NaN	NaN	NaN	NaN	NaN	NaN
P07850;A0A1D5PZ75	P07850;A0A1D5PZ75	50.204	25.9489	25.6924	NaN	25.9826	26.1418	25.7076
Q6EE31;F1NEF2;A0A1D5PZJ4;A0A1D5NTA5	Q6EE31;F1NEF2;A0A1D5PZJ4;A0A1D5NTA5	59.374	NaN	25.157	NaN	NaN	NaN	NaN
A0A1D5PZU7	A0A1D5PZU7	18.101	28.2871	27.9727	27.6885	27.9011	27.6007	27.4551
A0A1D5Q004	A0A1D5Q004	75.361	NaN	NaN	NaN	NaN	NaN	NaN
A0A1D5Q006;Q5ZLH9	A0A1D5Q006;Q5ZLH9	21.64	24.8755	NaN	NaN	NaN	NaN	NaN
A0A1D5Q008	A0A1D5Q008	45.847	NaN	26.081	NaN	26.3563	NaN	NaN
A0A1D6UPT3;O57348;O42395;Q90698	A0A1D6UPT3;O57348;O42395;Q90698	18.844	NaN	NaN	NaN	NaN	NaN	24.8968
A0A1D6UPT6;Q8JFB1	A0A1D6UPT6;Q8JFB1	6.9219	28.8547	29.0262	29.2693	28.4368	29.1728	29.1103
A0A1I7Q403	A0A1I7Q403	16.463	NaN	NaN	NaN	NaN	NaN	NaN
P27731;A0A1I7Q422	P27731;A0A1I7Q422	16.309	NaN	NaN	NaN	NaN	NaN	NaN
A0A1I7Q425;Q90835;Q5ZKM2;A0A1L1RRR1;A0A1D5P5X9;Q6PTX1	A0A1I7Q425;Q90835;Q5ZKM2;A0A1L1RRR1;A0A1D5P5X9	44.314	NaN	24.1933	NaN	NaN	NaN	NaN
R4GGZ2;A0A1L1RIQ5	R4GGZ2;A0A1L1RIQ5	9.497	NaN	26.3729	NaN	NaN	26.1314	NaN
A0A1L1RIX9;A0A452J855	A0A1L1RIX9;A0A452J855	24.015	33.3233	32.4536	31.7317	30.7334	30.1775	29.882
P16039;F1NVA4;A0A1L1RJ78;Q6LEK2	P16039;F1NVA4;A0A1L1RJ78;Q6LEK2	32.632	NaN	NaN	NaN	NaN	24.1348	NaN
A0A1L1RJB3	A0A1L1RJB3	30.041	NaN	NaN	NaN	NaN	NaN	22.8118
A0A1L1RJT5	A0A1L1RJT5	10.155	27.4146	26.1468	NaN	NaN	NaN	NaN
F1NCP6;A0A1L1RK18	F1NCP6;A0A1L1RK18	11.516	25.864	NaN	25.8518	25.9055	NaN	26.4633
Q03669;A0A1L1RKB7	Q03669;A0A1L1RKB7	114.69	NaN	24.9681	NaN	NaN	NaN	NaN
A0A1L1RKY9;P12957;REV__A0A1D5PZN5;REV__A0A1D5PUN6;REV__A0A1D5P138;REV__E1C243;REV__A0A1D5PHX1;REV__A0A1D5P7F9;REV__A0A1D5PCI8	A0A1L1RKY9;P12957	60.154	29.1278	29.654	29.0626	29.226	28.9482	28.9708
A0A1L1RM08;P24032;A0A1L1RUU9	A0A1L1RM08;P24032;A0A1L1RUU9	22.768	NaN	NaN	NaN	25.1482	NaN	NaN
A0A1L1RM23;Q8QGH0;Q5ZJL0	A0A1L1RM23;Q8QGH0;Q5ZJL0	32.699	29.669	29.4543	30.0525	29.6606	29.103	30.0215
A0A1L1RMC0;O42265	A0A1L1RMC0;O42265	29.325	NaN	NaN	NaN	NaN	NaN	24.7203
A0A1L1RNL6	A0A1L1RNL6	134.08	25.654	NaN	26.336	NaN	NaN	25.4764
A0A1L1RNU2;A0A1L1RT94	A0A1L1RNU2;A0A1L1RT94	15.63	NaN	NaN	NaN	NaN	NaN	NaN
A0A1L1RNV8	A0A1L1RNV8	27.447	NaN	NaN	NaN	NaN	NaN	NaN
Q5F419;A0A1L1RPC6	Q5F419;A0A1L1RPC6	16.946	24.2172	NaN	NaN	NaN	NaN	NaN
A0A1L1RPK9;Q5ZK84;A0A1L1RSF4;A0A1L1RXF9;F1N9F8	A0A1L1RPK9;Q5ZK84;A0A1L1RSF4;A0A1L1RXF9;F1N9F8	37.187	NaN	23.3635	NaN	NaN	NaN	NaN
Q5ZL56;A0A1L1RPL6	Q5ZL56;A0A1L1RPL6	44.614	27.841	28.2593	NaN	27.949	27.2641	26.8844
A0A1L1RPQ6	A0A1L1RPQ6	28.639	NaN	NaN	NaN	NaN	NaN	NaN
A0A1L1RPR4;F1P180;P00508	A0A1L1RPR4;F1P180;P00508	47.986	29.1217	29.1634	28.972	29.4566	29.7962	29.5475
A0A1L1RPZ3	A0A1L1RPZ3	22.433	27.2042	26.5404	26.8805	26.9265	27.4651	27.0141
A0A1L1RQ91;F1NIJ6;A0A1D5PRS4;Q5ZMU3;A0A1L1RPE8;CON__Q3ZBD7	A0A1L1RQ91;F1NIJ6;A0A1D5PRS4;Q5ZMU3;A0A1L1RPE8	62.13	NaN	25.8033	NaN	NaN	NaN	NaN
P80566;A0A1L1RRA5;F1N8Q1	P80566;A0A1L1RRA5;F1N8Q1	15.703	27.1318	27.7554	27.5924	27.5113	27.5432	27.5747
A0A1L1RTN0;A0A1L1RRE9;Q04205	A0A1L1RTN0;A0A1L1RRE9;Q04205	185.98	25.9357	25.8616	NaN	NaN	NaN	NaN
P24367;A0A1L1RRN4	P24367;A0A1L1RRN4	22.413	27.3855	27.1015	NaN	NaN	NaN	NaN
F1NY29;A0A1L1RS76;Q5F3D8	F1NY29;A0A1L1RS76;Q5F3D8	68.714	NaN	NaN	NaN	NaN	NaN	24.3535
A0A1L1RSG1	A0A1L1RSG1	11.815	25.1127	25.3759	NaN	NaN	NaN	NaN
A0A1L1RTK9;Q5ZIK3	A0A1L1RTK9;Q5ZIK3	97.948	NaN	24.3566	NaN	NaN	NaN	NaN
A0A1L1RTR9	A0A1L1RTR9	20.471	26.5531	26.7589	NaN	26.2527	NaN	NaN
Q5ZIY8;A0A1L1RUF2	Q5ZIY8;A0A1L1RUF2	49.863	27.1701	27.404	NaN	NaN	NaN	NaN
A0A1L1RVP3	A0A1L1RVP3	15.248	26.5517	27.0224	NaN	NaN	NaN	26.7882
Q5ZJ93;F1NC38;A0A1L1RW35	Q5ZJ93;F1NC38;A0A1L1RW35	47.889	30.1819	29.8113	29.5602	28.4025	31.0908	28.9838
A0A1L1RX65;Q5ZI29	A0A1L1RX65;Q5ZI29	39.79	26.7179	26.4036	26.6046	26.1926	26.2074	NaN
P28675;A0A1L1RX77	P28675;A0A1L1RX77	39.686	25.4153	NaN	NaN	NaN	NaN	NaN
D0VX32;A0A1L1RXR5	D0VX32;A0A1L1RXR5	9.4866	31.9319	32.8181	31.5873	31.6368	31.5133	30.6195
A0A1L1RXT6;E1BR45	A0A1L1RXT6;E1BR45	270.26	30.2207	30.8757	29.796	29.7154	29.5497	29.3217
A0A1L1RY04;Q5ZLC5	A0A1L1RY04;Q5ZLC5	68.409	NaN	NaN	NaN	24.3344	NaN	NaN
O42283;A0A1L1RZ94	O42283;A0A1L1RZ94	11.083	28.8589	29.618	28.912	30.0725	29.9874	29.6066
A0A1L1RZE8;Q5F411	A0A1L1RZE8;Q5F411	57.22	NaN	NaN	NaN	NaN	NaN	NaN
A0A1L1RZK1	A0A1L1RZK1	20.553	30.7804	30.7813	30.5394	30.9056	30.4985	30.9905
Q5ZHV6;A0A1L1RZU5	Q5ZHV6;A0A1L1RZU5	24.84	NaN	NaN	NaN	NaN	NaN	NaN
A0A1L1S091	A0A1L1S091	20.729	NaN	28.9062	29.086	28.5039	29.812	28.4137
Q9I8J4;F1P1P6;A0A1L1S0A7	Q9I8J4;F1P1P6;A0A1L1S0A7	50.05	27.7763	28.5823	28.5192	27.7969	27.8827	28.4478
Q98TD1;A0A1L1S0P1	Q98TD1;A0A1L1S0P1	50.821	NaN	NaN	NaN	26.1021	26.0067	NaN
F1NYA2;A0A1L1S0V6;Q5ZMR0	F1NYA2;A0A1L1S0V6;Q5ZMR0	27.635	26.2839	26.7782	NaN	26.026	NaN	NaN
A0A3Q2UB77;A0A1L1S103	A0A3Q2UB77;A0A1L1S103	117.24	NaN	NaN	NaN	NaN	NaN	24.5931
A0A1X9WEL5;P84172	A0A1X9WEL5;P84172	47.106	NaN	23.0767	NaN	NaN	NaN	NaN
A0A3Q2U8Y0;A0A2I6BCS7	A0A3Q2U8Y0;A0A2I6BCS7	41.262	31.7962	31.3776	31.3096	30.9717	31.0526	30.7268
A0A3Q2TRZ7;A0A3Q2UAE7	A0A3Q2TRZ7;A0A3Q2UAE7	10.773	NaN	NaN	NaN	NaN	NaN	NaN
A0A3Q2TS15;Q90804	A0A3Q2TS15	673.18	NaN	NaN	NaN	NaN	NaN	NaN
A0A3Q2U6Q3;A0A3Q2TSC5;A0A3Q2UDG5;A0A1D5PPP8;A0A1D5PGL4;A0A1D5P3A7;E1BY27	A0A3Q2U6Q3;A0A3Q2TSC5;A0A3Q2UDG5;A0A1D5PPP8;A0A1D5PGL4;A0A1D5P3A7;E1BY27	254.18	NaN	23.6436	NaN	NaN	NaN	NaN
Q5ZJ86;F1P179;A0A3Q2UKS1;A0A3Q2TSP8	Q5ZJ86;F1P179;A0A3Q2UKS1;A0A3Q2TSP8	179.92	NaN	NaN	NaN	NaN	NaN	NaN
F1NDL4;A0A3Q2TSW8	F1NDL4;A0A3Q2TSW8	120.57	NaN	NaN	NaN	23.3228	NaN	NaN
B0LHV3;A0A3Q2TT83	B0LHV3;A0A3Q2TT83	9.3684	NaN	NaN	NaN	NaN	NaN	NaN
F1P2Q3;A0A3Q2TTC1	F1P2Q3;A0A3Q2TTC1	168.88	27.5211	26.9923	26.5221	NaN	NaN	25.9037
A0A3Q2TTX7	A0A3Q2TTX7	61.994	NaN	NaN	NaN	NaN	NaN	NaN
A0A3Q2TUD6;R4GI10;A0A1D5PIJ9	A0A3Q2TUD6;R4GI10;A0A1D5PIJ9	22.996	NaN	22.3845	NaN	NaN	NaN	NaN
A0A3Q2TUQ6	A0A3Q2TUQ6	39.809	25.7752	26.1254	26.8729	NaN	NaN	NaN
Q90694;A0A3Q2TUW7	Q90694;A0A3Q2TUW7	21.272	NaN	24.4131	NaN	23.637	NaN	NaN
A0A3Q2TVA9;A0A1D5NTE9;A0A3Q2U7P5	A0A3Q2TVA9;A0A1D5NTE9;A0A3Q2U7P5	49.504	23.2968	NaN	NaN	NaN	NaN	NaN
E1BST5;A0A3Q2U1Y1;A0A3Q2TVT0;A0A3Q2U938;A0A3Q3ATJ1;A0A3Q3AZE6;A0A3Q2TUF8	E1BST5;A0A3Q2U1Y1;A0A3Q2TVT0;A0A3Q2U938;A0A3Q3ATJ1;A0A3Q3AZE6;A0A3Q2TUF8	122.69	NaN	NaN	NaN	20.2874	NaN	NaN
F1NPL8;A0A3Q2TVV5	F1NPL8;A0A3Q2TVV5	44.71	27.2365	27.5729	NaN	27.3509	27.4101	27.4818
Q5ZM14;F1NK29;A0A3Q2TVZ3	Q5ZM14;F1NK29;A0A3Q2TVZ3	35.805	NaN	NaN	NaN	NaN	23.9933	NaN
E1BUP8;A0A3Q2TW12	E1BUP8;A0A3Q2TW12	428.86	24.4908	24.5746	NaN	NaN	NaN	NaN
A0A3Q2UIH0;A0A3Q2TWK2	A0A3Q2UIH0;A0A3Q2TWK2	16.484	NaN	NaN	NaN	NaN	NaN	23.8603
F1NJ23;A0A3Q2TWS9;A0A3Q2TYK2	F1NJ23;A0A3Q2TWS9;A0A3Q2TYK2	196.89	26.9535	25.175	NaN	NaN	NaN	NaN
A0A3Q2TXD8	A0A3Q2TXD8	44.422	29.4239	29.2113	29.2178	29.1997	28.8553	29.3908
A0A3Q2TXL5	A0A3Q2TXL5	32.391	NaN	NaN	NaN	NaN	NaN	NaN
A0A3Q2TXL9;Q9PSQ5	A0A3Q2TXL9	62.058	NaN	NaN	23.3028	NaN	NaN	NaN
A0A3Q2TXM3	A0A3Q2TXM3	5.7928	28.6768	29.3081	28.5519	30.4977	30.5223	30.9553
F1ND15;A0A3Q2TXP1	F1ND15;A0A3Q2TXP1	29.614	25.9022	NaN	NaN	24.6818	25.1742	NaN
A0A3Q2TYR0	A0A3Q2TYR0	26.755	NaN	NaN	NaN	26.6133	26.6371	NaN
A0A3Q2TZD8;F1N9B7	A0A3Q2TZD8;F1N9B7	40.975	26.3172	NaN	NaN	NaN	NaN	NaN
Q1G1I6;A0A3Q2TZM7	Q1G1I6;A0A3Q2TZM7	50.742	NaN	NaN	NaN	22.6846	NaN	NaN
A0A3Q2U6D7;A0A3Q2TZT3;A0A3Q3AIZ0;A0A1D5PS68;A0A1D5PQ58;A0A1D5P4P9;E1C8N4	A0A3Q2U6D7;A0A3Q2TZT3;A0A3Q3AIZ0;A0A1D5PS68	256.09	NaN	NaN	NaN	NaN	NaN	NaN
A0A3Q2U068;F1NSP8	A0A3Q2U068;F1NSP8	85.564	25.7854	NaN	NaN	NaN	NaN	NaN
A0A3Q2U0W7;F1NQ64	A0A3Q2U0W7;F1NQ64	77.906	NaN	NaN	NaN	NaN	NaN	NaN
A0A3Q2U150;A0A3Q3AER1	A0A3Q2U150;A0A3Q3AER1	146.84	NaN	NaN	27.3657	NaN	NaN	25.993
Q7T1F5;A0A3Q2U159;A0A1D5P3Y2;Q5ZIM8;A0A3Q2UIX5;E1C2T7;A0A1D5P2F6	Q7T1F5;A0A3Q2U159;A0A1D5P3Y2;Q5ZIM8;A0A3Q2UIX5;E1C2T7;A0A1D5P2F6	56.913	NaN	NaN	NaN	NaN	NaN	NaN
E1C8Q6;A0A3Q2U180	E1C8Q6;A0A3Q2U180	130.47	NaN	NaN	NaN	NaN	NaN	NaN
A0A3Q2U1L5;Q5ZJZ9	A0A3Q2U1L5;Q5ZJZ9	14.042	NaN	25.2015	NaN	NaN	NaN	NaN
A0A3Q2U2A0;F1NQR2	A0A3Q2U2A0;F1NQR2	24.378	NaN	25.3131	NaN	NaN	NaN	NaN
A0A3Q2U2F9	A0A3Q2U2F9	54.39	NaN	NaN	NaN	NaN	NaN	24.0717
A0A3Q3AAL2;A0A3Q2U3X1;A0A3Q2U2W1;A0A3Q2UDR8;A0A3Q2UE88;A0A3S5ZPR0;A0A1D6UPR2;A0A1D5PRY3;A0A1D5NUN8;Q9PRV3	A0A3Q3AAL2;A0A3Q2U3X1;A0A3Q2U2W1;A0A3Q2UDR8;A0A3Q2UE88;A0A3S5ZPR0;A0A1D6UPR2;A0A1D5PRY3	72.689	28.9929	28.892	27.7721	28.9601	28.3463	29.2307
A0A3Q2U3I8;A0A3Q3ACN5;F1NBZ9;A0A3Q2UKP4;Q90688;A0A1D5PKM9	A0A3Q2U3I8;A0A3Q3ACN5;F1NBZ9;A0A3Q2UKP4;Q90688;A0A1D5PKM9	134.65	28.5931	28.2886	28.5342	28.8249	28.3385	28.5824
A0A3Q2U3M8	A0A3Q2U3M8	21.572	NaN	26.3895	27.4981	NaN	26.8027	26.6546
A0A3Q2U3U3;Q5ZME1;A0A3Q2U0R8;F6T6F1;A0A1D5PVH5	A0A3Q2U3U3;Q5ZME1;A0A3Q2U0R8;F6T6F1;A0A1D5PVH5	36.259	NaN	25.1198	NaN	NaN	NaN	NaN
A0A3Q2U3V9;Q7LZS1	A0A3Q2U3V9;Q7LZS1	12.421	25.44	NaN	NaN	NaN	NaN	NaN
E1BTQ9;A0A3Q2U419	E1BTQ9;A0A3Q2U419	34.284	NaN	NaN	NaN	NaN	NaN	23.1475
A0A3Q2U434	A0A3Q2U434	54.059	28.7939	28.9648	28.5797	28.6578	28.3143	28.9757
A0A3Q2U474;A0A3Q2UH03;A0A3Q2UFG5;A0A3Q3AF81;A0A3Q2UGD4;A0A3Q2TZA1;A0A3Q2U8X8;A0A3Q2TYY3;A0A3Q2TXP7;A0A1D5PAQ0;A0A3Q3AMX7;A0A3Q2UDB6;A0A3Q2TY60;A0A3Q2UBY5;A0A3Q2UAW0;A0A3Q2UFV9;A0A3Q2U2P6	A0A3Q2U474;A0A3Q2UH03;A0A3Q2UFG5;A0A3Q3AF81;A0A3Q2UGD4;A0A3Q2TZA1;A0A3Q2U8X8;A0A3Q2TYY3;A0A3Q2TXP7;A0A1D5PAQ0	10.324	28.4752	28.8585	28.4438	28.0448	28.2598	28.1833
A0A3Q2U481	A0A3Q2U481	30.012	23.972	NaN	NaN	NaN	NaN	NaN
A0A3Q2U4C6;F1NMY1;Q5F3W6;Q6PTW9;Q6PVY9;R4GF89	A0A3Q2U4C6;F1NMY1;Q5F3W6	26.516	24.2969	NaN	NaN	NaN	NaN	NaN
F1NKH3;A0A3Q2U5Q3;A0A3Q2UDG4	F1NKH3;A0A3Q2U5Q3;A0A3Q2UDG4	82.649	23.6952	NaN	NaN	NaN	NaN	NaN
A0A3Q2UFB1;A0A3Q2U5W6	A0A3Q2UFB1;A0A3Q2U5W6	52.566	33.2872	32.7546	32.5248	32.918	32.8102	33.1672
Q5ZLW0;A0A3Q2U676	Q5ZLW0;A0A3Q2U676	69.748	27.8003	27.8226	27.654	NaN	26.0149	27.9031
A0A3Q2U6G6;A0A1D5P8X3;A0A3Q2UJ04;Q5F3G1;F1NTC8	A0A3Q2U6G6;A0A1D5P8X3;A0A3Q2UJ04;Q5F3G1;F1NTC8	26.817	NaN	NaN	NaN	NaN	NaN	22.1987
A0A3Q2U6J9;A0A1D5PFJ2;A0A1D5PL09;F1NB94;B6V3I0;A0A1D5PFM3;E1C5E0;A1E134	A0A3Q2U6J9;A0A1D5PFJ2;A0A1D5PL09;F1NB94;B6V3I0;A0A1D5PFM3;E1C5E0	81.202	NaN	NaN	NaN	NaN	NaN	NaN
A0A3Q2U9E9;A0A3Q2U766;F1NPA2	A0A3Q2U9E9;A0A3Q2U766;F1NPA2	43.425	NaN	NaN	NaN	31.6461	NaN	NaN
A0A3Q2U7J0	A0A3Q2U7J0	107.83	27.4996	28.0357	28.2519	NaN	NaN	27.5861
A0A3Q2U807	A0A3Q2U807	31.153	25.7649	26.0296	26.1494	25.1847	25.8857	26.1394
A0A3Q2U825	A0A3Q2U825	7.8409	NaN	NaN	NaN	NaN	NaN	24.6912
Q5ZI86;F1P1B7;A0A3Q2U853	Q5ZI86;F1P1B7;A0A3Q2U853	42.831	29.5162	30.6297	31.1042	28.7769	29.7968	27.5854
Q5ZJT4;F1NIM4;A0A3Q3B0L8;A0A3Q2U9P1	Q5ZJT4;F1NIM4;A0A3Q3B0L8;A0A3Q2U9P1	50.431	NaN	25.837	NaN	NaN	NaN	NaN
A0A3Q2UAA5	A0A3Q2UAA5	12.905	NaN	26.6885	NaN	26.1745	NaN	25.5832
F6UW59;O93601;A0A3Q2UAF0	F6UW59;O93601;A0A3Q2UAF0	40.682	NaN	25.4875	NaN	NaN	NaN	NaN
A0A3Q2UAJ4;F1NI05;Q90ZN3;Q5ZIH4	A0A3Q2UAJ4;F1NI05	175.3	26.156	27.1421	26.5676	25.5551	26.2117	26.0071
F1NJ73;A0A3Q2UBA1;A0A3Q2UBW3	F1NJ73;A0A3Q2UBA1;A0A3Q2UBW3	26.156	NaN	25.1242	25.1056	NaN	25.4221	25.4663
A0A3Q2UBJ7;A0A3Q2UCL2;R4GGS3	A0A3Q2UBJ7;A0A3Q2UCL2;R4GGS3	16.915	NaN	NaN	NaN	NaN	NaN	NaN
A0A3Q2UBV6;A0A3Q2UC30;A0A3Q2TUR8;Q6DMS3;A0A3Q2U1B0;A0A3Q2U321;F1P4N9;F1N8W3	A0A3Q2UBV6;A0A3Q2UC30;A0A3Q2TUR8;Q6DMS3;A0A3Q2U1B0;A0A3Q2U321;F1P4N9;F1N8W3	89.666	NaN	NaN	NaN	NaN	NaN	NaN
A0A3Q2UCF9	A0A3Q2UCF9	42.556	25.1618	NaN	NaN	NaN	NaN	NaN
A0A3Q2UCH4;O57476;Q90642	A0A3Q2UCH4;O57476	58.882	NaN	NaN	NaN	NaN	NaN	NaN
A0A3Q2UDT6;A0A1D5PKA9	A0A3Q2UDT6;A0A1D5PKA9	124.22	NaN	NaN	NaN	NaN	NaN	23.4997
Q5F3Y0;A0A3Q2UDX1	Q5F3Y0;A0A3Q2UDX1	41.577	NaN	NaN	NaN	NaN	NaN	NaN
A0A3Q2UF48	A0A3Q2UF48	20.38	26.3434	26.4117	26.2755	26.0942	25.7012	25.9736
A0A3Q2UFN2	A0A3Q2UFN2	17.621	NaN	NaN	NaN	NaN	24.7044	NaN
A0A3Q2UFS4	A0A3Q2UFS4	67.909	NaN	NaN	NaN	NaN	NaN	NaN
A0A3Q2UFX3	A0A3Q2UFX3	10.083	NaN	NaN	NaN	NaN	NaN	NaN
A0A3Q2UH82	A0A3Q2UH82	13.593	NaN	NaN	23.1145	NaN	NaN	NaN
A0A3Q2UHE4;F1NU55;Q01406	A0A3Q2UHE4;F1NU55;Q01406	58.021	30.853	30.6536	30.5083	30.5363	30.2523	30.6237
A0A3Q2UHW8;A0A3Q2TX84	A0A3Q2UHW8;A0A3Q2TX84	10.517	NaN	NaN	25.793	NaN	NaN	NaN
A0A3Q2UHZ2	A0A3Q2UHZ2	48.519	NaN	21.7188	NaN	NaN	NaN	NaN
A0A3Q2ULL1;A0A3Q3AKX3;A0A3Q2U8F2;A0A3Q2U7A2;A0A3Q2TYH6;A0A3Q2TX54;A0A3Q2TTU9;A0A3Q2TT43;A0A3Q2U0N4;A0A3Q2U9E1;A0A3Q2U3K4;A0A3Q2U343;A0A3Q2U287;A0A3Q2TTN1;A0A3Q2TXQ0;A0A3Q2TUE3	A0A3Q2ULL1;A0A3Q3AKX3;A0A3Q2U8F2;A0A3Q2U7A2;A0A3Q2TYH6;A0A3Q2TX54;A0A3Q2TTU9;A0A3Q2TT43;A0A3Q2U0N4;A0A3Q2U9E1;A0A3Q2U3K4;A0A3Q2U343;A0A3Q2U287;A0A3Q2TTN1	10.53	NaN	NaN	NaN	NaN	NaN	NaN
A0A3Q2UMT0;O12940	A0A3Q2UMT0;O12940	54.725	31.9342	31.8395	31.5973	31.8562	31.5854	31.9631
A0A3Q3A2K4;A0A3Q2UFK5	A0A3Q3A2K4;A0A3Q2UFK5	46.279	NaN	22.8849	NaN	NaN	NaN	NaN
A0A3Q3A4C6;A0A1D5NY50	A0A3Q3A4C6;A0A1D5NY50	302.27	25.8308	NaN	NaN	NaN	NaN	NaN
A0A3Q3A4F4	A0A3Q3A4F4	34.409	NaN	NaN	NaN	NaN	NaN	21.9717
P15720;A0A3Q3A587;A0A1D5NWU0;A0A3Q2UDG6	P15720;A0A3Q3A587;A0A1D5NWU0;A0A3Q2UDG6	18.808	NaN	NaN	NaN	NaN	NaN	24.4178
A0A3Q3A5A5;E1C4L6;A0A3Q3AAQ4	A0A3Q3A5A5;E1C4L6;A0A3Q3AAQ4	46.663	26.1023	NaN	25.8283	26.0224	NaN	26.1686
A0A3Q3A6C1	A0A3Q3A6C1	9.9584	NaN	NaN	NaN	NaN	NaN	NaN
A0A3Q3A7M3;E1BRC1	A0A3Q3A7M3;E1BRC1	18.269	26.2931	24.2287	26.5235	25.7913	25.1127	25.4221
A0A3Q3A7W0	A0A3Q3A7W0	22.813	NaN	NaN	NaN	NaN	NaN	NaN
A0A3Q3A7W7	A0A3Q3A7W7	48.159	27.7257	NaN	NaN	NaN	NaN	NaN
A0A3Q3A8D7	A0A3Q3A8D7	44.218	27.1609	27.1448	27.5301	28.4551	29.7278	28.6881
A0A3Q3A948	A0A3Q3A948	31.107	29.2745	28.2405	28.5097	27.2059	27.259	NaN
A0A3Q3AC33	A0A3Q3AC33	18.682	NaN	NaN	25.9449	NaN	NaN	NaN
A0A3Q3AFR2	A0A3Q3AFR2	19.924	27.55	27.5968	27.5971	26.6748	25.9676	25.9451
A0A3Q3AGK3	A0A3Q3AGK3	10.261	28.4053	28.4303	28.915	29.4376	29.4605	29.3386
A0A3Q3AHD7;Q5ZMI2;F1P3U1	A0A3Q3AHD7;Q5ZMI2;F1P3U1	82.269	NaN	23.9108	NaN	NaN	NaN	NaN
A0A3Q3AHU9	A0A3Q3AHU9	13.06	NaN	27.2465	NaN	27.0376	NaN	NaN
A0A3Q3AKJ5	A0A3Q3AKJ5	20.043	NaN	26.6323	NaN	NaN	NaN	NaN
A0A3Q3ALM7	A0A3Q3ALM7	115.72	NaN	NaN	NaN	NaN	NaN	NaN
A0A3Q3AN21;A0A3Q2UGI5;A0A3Q2TW03;A0A3Q2UCM5;A0A3Q2TZD6;A2N890;A2N888;A0A3Q3AV59;A2N887	A0A3Q3AN21;A0A3Q2UGI5;A0A3Q2TW03;A0A3Q2UCM5;A0A3Q2TZD6;A2N890;A2N888	10.595	26.8713	26.9428	26.6259	26.8668	NaN	NaN
F1NCG5;A0A3Q3AN92	F1NCG5;A0A3Q3AN92	76.908	25.9322	26.9287	27.023	NaN	NaN	NaN
A0A3Q3ARC5;E1C699	A0A3Q3ARC5;E1C699	39.234	NaN	NaN	NaN	NaN	23.1311	NaN
A0A3Q3ARD4	A0A3Q3ARD4	10.294	NaN	NaN	NaN	NaN	NaN	NaN
A0A3Q3AUG8	A0A3Q3AUG8	19.493	NaN	NaN	NaN	NaN	NaN	NaN
A0A3Q3AUQ1	A0A3Q3AUQ1	10.78	NaN	NaN	NaN	NaN	NaN	NaN
A0A3Q3AWE6	A0A3Q3AWE6	222.9	NaN	NaN	NaN	NaN	NaN	NaN
A0A3Q3AXT2	A0A3Q3AXT2	69.648	25.9449	NaN	26.0302	NaN	NaN	NaN
A0A3S5ZP92;A0A3Q3AZ50;Q5ZL27;A0A411EVU2;A0A411EVS6	A0A3S5ZP92;A0A3Q3AZ50;Q5ZL27;A0A411EVU2;A0A411EVS6	46.296	34.5095	33.015	32.9521	31.0092	31.1102	30.8777
A0A3Q3AZJ6;Q45KQ2;Q5ZLU8	A0A3Q3AZJ6;Q45KQ2;Q5ZLU8	18.618	NaN	NaN	NaN	26.0613	26.1773	26.5782
F1NUT9;A0A3Q3B093	F1NUT9;A0A3Q3B093	20.879	27.252	28.4023	27.7246	28.9388	29.5379	28.8139
A0A3Q3B1L2	A0A3Q3B1L2	18.625	NaN	NaN	NaN	NaN	NaN	NaN
A0A3Q8WI14;A0A1D5PA73;A0A3Q2TX12;F1NFY2	A0A3Q8WI14	37.739	NaN	24.5822	NaN	NaN	NaN	NaN
Q5ZM61;A0A3S5ZP73;F1P0P0	Q5ZM61;A0A3S5ZP73;F1P0P0	12.833	30.0458	29.9457	30.0193	28.5907	29.193	28.9723
Q5ZLZ0;A0A3S5ZPB7	Q5ZLZ0;A0A3S5ZPB7	37.421	27.014	27.4126	27.1172	27.2356	27.227	27.3198
Q5ZME2;A0A452J7S4;A0A1D5PE17	Q5ZME2;A0A452J7S4;A0A1D5PE17	36.543	NaN	25.5278	NaN	NaN	25.3686	NaN
Q5ZK10;A0A452J7Z5	Q5ZK10;A0A452J7Z5	40.64	24.8837	NaN	NaN	25.2607	NaN	25.0173
Q5ZM25;A0A452J806	Q5ZM25;A0A452J806	44.778	28.5768	26.9922	27.3271	NaN	27.0415	26.7897
F1P0C0;A0A452J860;P12274	F1P0C0;A0A452J860;P12274	10.511	26.711	27.2413	NaN	26.0923	NaN	NaN
P08284;A0A452J861;P08288;F1NME1;P08287;F1NPJ2;P09987	P08284;A0A452J861;P08288;F1NME1;P08287;F1NPJ2;P09987	22.044	32.4289	32.0351	34.6456	32.0558	34.2409	33.461
A0A452J889;P84173;D5M8S3	A0A452J889;P84173;D5M8S3	29.783	NaN	NaN	NaN	NaN	NaN	NaN
P02467;A0A5H1ZRJ7	P02467;A0A5H1ZRJ7	128.99	NaN	27.0726	NaN	27.6678	27.6525	NaN
P35431;A0M8T8	P35431;A0M8T8	20.446	NaN	NaN	NaN	NaN	NaN	NaN
P28497;A0M8U0	P28497;A0M8U0	32.844	NaN	NaN	NaN	23.3683	NaN	NaN
A3F956;A1EA71;A5HMN4;A1EA72;Q5ZKW9;A5HMN6;A5HMN7;A3F962;A3F957;A0A3Q2U027;A3F965;A3F958;A3F960;A3F961;A3F963;A3F959;A5HMN8;A1EA73;A0A1D5PPB6;A3F964;A0A3Q2UAN5;A5HMN9;A0A1L1RMI2	A3F956;A1EA71;A5HMN4;A1EA72;Q5ZKW9;A5HMN6;A5HMN7;A3F962;A3F957;A0A3Q2U027;A3F965;A3F958;A3F960;A3F961;A3F963;A3F959;A5HMN8;A1EA73;A0A1D5PPB6;A3F964;A0A3Q2UAN5;A5HMN9;A0A1L1RMI2	42.817	27.0177	NaN	26.8667	28.1353	27.6002	27.6542
A1IMF0	A1IMF0	25.11	NaN	NaN	NaN	NaN	NaN	23.5374
A2NBE2	A2NBE2	87.213	NaN	NaN	NaN	NaN	NaN	23.6642
Q07883;A3R0S3	Q07883;A3R0S3	25.076	NaN	NaN	NaN	NaN	NaN	NaN
A4ZZ64	A4ZZ64	79.319	25.8779	NaN	NaN	25.7963	NaN	NaN
P00789;B6V3H7;A4ZZ65	P00789;B6V3H7;A4ZZ65	80.351	33.3061	32.901	32.8806	32.8866	32.791	32.7179
A6BLM7	A6BLM7	60.383	27.7972	27.7584	29.5314	26.726	NaN	27.2859
A6BM71;Q98918;A6BLM5;Q08476;A6BLM8;A6BM73;Q9YH41;A6BLM6;A0A3Q2UG28;Q788U5	A6BM71;Q98918	904.79	NaN	23.2039	NaN	NaN	NaN	NaN
Q8JIG5;A7UEB0	Q8JIG5;A7UEB0	22.321	27.2975	NaN	29.1668	30.0645	29.3958	30.2763
Q5XKY5;Q5U785;Q5U784;Q5U783;P31335;B0FLP0	Q5XKY5;Q5U785;Q5U784;Q5U783;P31335;B0FLP0	64.402	24.4125	25.2543	NaN	NaN	NaN	NaN
P80026;C1L370;A0A1D5P544	P80026;C1L370;A0A1D5P544	11.941	31.0368	31.5463	30.9452	30.8887	30.8936	30.8506
C7G537	C7G537	16.106	26.2023	26.1667	NaN	NaN	NaN	NaN
D0EKR3;A0A3Q3AT29	D0EKR3;A0A3Q3AT29	17.81	28.9316	29.6555	28.5797	28.587	28.1088	28.2102
D0VX26	D0VX26	26.939	27.8016	29.0565	27.5928	27.716	27.1314	27.1288
F1P582;D0VX29;A0A1L1RXE9	F1P582;D0VX29;A0A1L1RXE9	48.579	25.3104	26.7089	NaN	25.5014	NaN	26.3526
D0VX31;F1NAC6	D0VX31;F1NAC6	49.441	30.7548	31.1334	31.4196	31.693	31.2935	31.6453
D2Z1L9	D2Z1L9	29.655	NaN	24.2592	NaN	NaN	NaN	NaN
D5M8S2;Q8UW59	D5M8S2;Q8UW59	19.931	NaN	23.2877	NaN	NaN	NaN	NaN
E1BQC2	E1BQC2	83.489	29.0002	29.2482	28.5176	29.4534	28.3131	28.5857
Q5F3I2;E1BQF9	Q5F3I2;E1BQF9	88.659	27.6546	26.7905	26.0461	NaN	NaN	NaN
E1BQN0	E1BQN0	22.395	27.4164	28.0135	27.0431	27.3763	27.4417	27.1364
E1BQR6	E1BQR6	40.072	NaN	NaN	NaN	NaN	NaN	NaN
E1BRT9	E1BRT9	13.448	27.5077	26.7406	NaN	NaN	NaN	NaN
E1BS06	E1BS06	17.656	NaN	26.0177	NaN	NaN	NaN	NaN
E1BS96;A0A3Q2U6G2;A0A3Q2UEW6	E1BS96;A0A3Q2U6G2;A0A3Q2UEW6	82.907	25.943	26.3336	26.5828	26.0797	26.3087	26.3717
E1BSH9	E1BSH9	45.01	NaN	NaN	NaN	NaN	NaN	NaN
E1BSJ2	E1BSJ2	9.1183	NaN	NaN	NaN	NaN	NaN	NaN
E1BSK7	E1BSK7	19.869	25.4916	25.6155	NaN	NaN	NaN	NaN
E1BSS3	E1BSS3	164.38	25.1547	25.26	NaN	NaN	NaN	NaN
E1BT77	E1BT77	25.406	NaN	NaN	NaN	NaN	NaN	NaN
E1BT93	E1BT93	56.79	NaN	23.3553	NaN	NaN	NaN	NaN
E1BT96	E1BT96	42.126	NaN	25.1321	NaN	NaN	NaN	NaN
E1BTE0	E1BTE0	17.232	26.4693	NaN	NaN	NaN	NaN	NaN
E1BTG1	E1BTG1	17.737	NaN	23.0367	NaN	NaN	NaN	NaN
E1BTG2	E1BTG2	62.373	27.7114	28.2415	27.3711	26.1247	NaN	NaN
E1BTS4	E1BTS4	25.934	30.3376	31.1139	30.0259	31.4107	31.7682	31.4008
E1BTT4	E1BTT4	50.849	31.4687	32.0306	32.2962	32.7527	32.4446	32.8104
E1BTT8;P00340;A0A1D5NZ01	E1BTT8;P00340;A0A1D5NZ01	36.502	33.2866	33.8976	34.0077	34.625	34.3268	34.5961
E1BU93	E1BU93	30.905	30.098	29.3685	28.8315	27.7563	28.078	26.9233
P68246;E1BUD3	P68246;E1BUD3	21.234	NaN	NaN	NaN	NaN	NaN	NaN
E1BV54	E1BV54	16.474	NaN	24.3873	NaN	NaN	NaN	NaN
O93568;E1BV78	O93568;E1BV78	49.642	24.7646	NaN	NaN	NaN	NaN	23.7162
E1BV81	E1BV81	13.665	31.6057	32.0776	31.3728	31.297	31.2302	30.9779
E1BVD1;A0A3Q2UEG3;Q90W83	E1BVD1	35.663	NaN	24.0692	NaN	NaN	NaN	NaN
E1BVT3	E1BVT3	35.655	NaN	NaN	23.3239	NaN	NaN	NaN
E1BVU4	E1BVU4	12.557	NaN	NaN	NaN	NaN	NaN	NaN
E1BWS9	E1BWS9	14.111	NaN	NaN	NaN	NaN	NaN	26.0205
E1BX02;Q5ZLU4;Q5ZIM4	E1BX02;Q5ZLU4;Q5ZIM4	100.01	NaN	23.8464	NaN	NaN	NaN	NaN
E1BX17	E1BX17	87.197	NaN	25.8716	NaN	NaN	25.2609	NaN
E1BXC2	E1BXC2	31.559	27.5748	27.7558	28.2515	27.5617	27.7285	27.9297
E1BXG9	E1BXG9	40.478	NaN	NaN	NaN	21.3153	NaN	NaN
E1BXI3	E1BXI3	14.219	NaN	NaN	NaN	NaN	NaN	NaN
E1BXR1	E1BXR1	18.737	NaN	NaN	NaN	NaN	23.6992	NaN
E1BY89	E1BY89	14.865	26.0494	26.8248	NaN	26.0689	NaN	25.6951
E1BYL1	E1BYL1	14.626	27.0108	27.5655	27.3185	27.1541	NaN	27.2133
E1BYN7;A0A1D5NTT4	E1BYN7;A0A1D5NTT4	30.706	31.5833	32.4145	31.7139	31.3873	31.4098	31.014
E1BZ03	E1BZ03	53.197	25.8968	27.6744	NaN	NaN	27.341	26.714
E1BZ05;O73665;P02542;A0A1D5PG74;A0A1D5PZ52;A0A1D5PNV4;A0A1D5PMW0	E1BZ05;O73665;P02542	53.512	25.8778	27.689	NaN	26.1966	NaN	NaN
E1BZE1	E1BZE1	37.2	31.3492	31.9236	31.2276	31.3497	30.8944	30.5285
E1BZH9;A0A1L1RS37	E1BZH9;A0A1L1RS37	34.421	30.9025	30.9448	30.1659	29.379	28.8934	28.6068
E1C043	E1C043	15.968	24.8026	25.9594	NaN	NaN	25.5498	NaN
E1C0Q5	E1C0Q5	44.09	NaN	25.5979	NaN	25.0336	NaN	NaN
E1C115	E1C115	12.5	NaN	24.0071	NaN	NaN	NaN	NaN
E1C155	E1C155	54.969	26.1273	26.9126	26.4254	26.3506	26.0982	25.2838
E1C1G8	E1C1G8	49.66	31.6932	31.2869	31.0556	29.4492	25.7818	24.8063
E1C1I6;R4GG24;A0A1L1RUN3	E1C1I6;R4GG24;A0A1L1RUN3	35.955	NaN	NaN	NaN	22.8983	NaN	NaN
E1C1Q6	E1C1Q6	37.834	NaN	NaN	NaN	NaN	NaN	NaN
E1C1R8;A0A3Q2U908	E1C1R8;A0A3Q2U908	36.985	NaN	NaN	NaN	NaN	NaN	NaN
E1C1U8	E1C1U8	66.687	NaN	NaN	NaN	23.1188	NaN	NaN
E1C2L5	E1C2L5	26.695	NaN	25.314	NaN	NaN	NaN	NaN
E1C3A1;A0A3Q2UBB0;F1NE00;A0A3Q3AG17;A0A3Q2UKG1	E1C3A1;A0A3Q2UBB0;F1NE00;A0A3Q3AG17;A0A3Q2UKG1	110.14	27.6024	28.0017	28.077	28.1824	27.676	27.7268
E1C3C6	E1C3C6	13.552	NaN	NaN	NaN	NaN	NaN	23.0457
E1C4C6;A0A1D5PRI5	E1C4C6;A0A1D5PRI5	50.783	30.9093	31.3825	30.7858	30.1625	30.2984	30.0574
E1C4N0	E1C4N0	18.91	27.7236	27.8482	27.1922	NaN	26.9587	NaN
E1C4V1	E1C4V1	12.36	27.4596	27.5419	27.4525	27.2117	26.9688	27.1185
E1C4W4	E1C4W4	58.053	27.0686	27.4454	26.6791	26.6538	26.6499	26.8032
E1C516	E1C516	29.469	NaN	27.2558	NaN	NaN	NaN	NaN
E1C5D2	E1C5D2	12.651	31.2401	31.4458	30.8397	30.6102	30.7782	30.3434
E1C645	E1C645	12.542	27.5728	27.3302	27.6434	NaN	NaN	NaN
E1C658	E1C658	18.343	26.6923	27.3667	26.6026	26.738	27.0853	27.4184
E1C6A1	E1C6A1	113.78	NaN	NaN	NaN	NaN	NaN	NaN
E1C6A3	E1C6A3	59.636	26.1695	27.254	26.9553	26.5963	25.974	26.6611
E1C6C4	E1C6C4	11.26	25.7615	NaN	NaN	NaN	NaN	NaN
E1C6C9	E1C6C9	20.497	28.5589	29.4591	29.3582	27.9287	27.6526	27.5808
E1C6E8	E1C6E8	62.768	27.8016	28.6123	27.8589	27.643	28.7009	27.6625
E1C6N5	E1C6N5	66.522	NaN	26.1825	NaN	NaN	NaN	NaN
E1C6V0	E1C6V0	21.734	NaN	NaN	NaN	NaN	NaN	NaN
E1C7S2	E1C7S2	44.234	30.8456	29.8663	29.3246	28.5126	28.0923	27.963
E1C7W7	E1C7W7	22.492	24.4658	24.6227	NaN	NaN	NaN	NaN
E1C852;A0A1D5NU14	E1C852;A0A1D5NU14	35.66	NaN	NaN	NaN	24.4415	NaN	NaN
E1C8W4;A0A3Q2U4P4	E1C8W4	93.227	26.5049	NaN	NaN	25.4192	NaN	NaN
E1C8Y8	E1C8Y8	51.123	NaN	25.4166	NaN	25.2976	NaN	NaN
E1C8Y9	E1C8Y9	19.329	NaN	NaN	NaN	23.5941	NaN	NaN
E1C903	E1C903	69.629	NaN	23.4157	NaN	NaN	NaN	NaN
E1C9J2	E1C9J2	20.386	NaN	NaN	NaN	NaN	NaN	NaN
Q5ZMN3;F1N833	Q5ZMN3;F1N833	33.336	NaN	NaN	NaN	NaN	NaN	NaN
F1N845	F1N845	13.243	26.8316	NaN	NaN	NaN	NaN	26.5979
F1N8J7	F1N8J7	8.5998	NaN	25.6997	NaN	NaN	NaN	NaN
F1N8J8	F1N8J8	25.971	24.6462	NaN	NaN	NaN	NaN	NaN
F1N8U1	F1N8U1	11.645	30.304	29.9525	29.8854	29.9256	29.801	29.6049
F1N8Y3;Q4JK63;Q7LZH9	F1N8Y3;Q4JK63	30.326	NaN	24.3126	NaN	NaN	NaN	NaN
F1N9H4	F1N9H4	50.498	25.7087	25.1359	NaN	NaN	24.8807	25.0231
Q9PW24;F1N9I5	Q9PW24;F1N9I5	36.072	26.4595	26.5316	NaN	25.3462	NaN	NaN
F1N9S7;Q6QAZ9;Q92108	F1N9S7;Q6QAZ9;Q92108	38.556	28.2174	NaN	NaN	NaN	NaN	NaN
Q5F3M8;F1N9Z7;Q5F365;Q5ZHL9	Q5F3M8;F1N9Z7	56.185	30.5921	31.8177	30.9728	31.1118	31.0604	30.7229
F1NA58	F1NA58	82.606	NaN	26.3357	NaN	NaN	NaN	NaN
P11009;F1NAD3	P11009;F1NAD3	47.083	25.5893	25.5093	NaN	NaN	NaN	NaN
F1NAS0	F1NAS0	37.212	NaN	NaN	NaN	22.9272	NaN	NaN
Q5F4B1;F1NAX3	Q5F4B1;F1NAX3	32.995	26.258	NaN	NaN	NaN	NaN	NaN
P47826;F1NB66	P47826;F1NB66	34.285	31.1284	31.3956	31.2605	31.4913	31.1539	31.0856
F1NBA4;P79764	F1NBA4;P79764	11.369	NaN	NaN	NaN	23.2429	NaN	NaN
F1NBV0;Q5ZJF4	F1NBV0;Q5ZJF4	25.076	NaN	NaN	NaN	NaN	NaN	26.0327
Q5ZLN5;F1NBY1	Q5ZLN5;F1NBY1	44.589	NaN	NaN	NaN	NaN	NaN	23.9079
F1NC77;Q5ZLE9	F1NC77;Q5ZLE9	103.92	NaN	NaN	NaN	NaN	NaN	NaN
F1NCD7	F1NCD7	13.182	NaN	NaN	NaN	NaN	NaN	NaN
F1NCI5	F1NCI5	30.799	NaN	24.0871	NaN	NaN	NaN	NaN
Q90952;F1NCU9	Q90952;F1NCU9	39.408	NaN	22.2823	NaN	NaN	NaN	NaN
Q5ZHQ7;F1NCV7	Q5ZHQ7;F1NCV7	30.89	NaN	NaN	NaN	NaN	NaN	22.1041
O93382;F1NCZ2	O93382;F1NCZ2	50.682	NaN	NaN	NaN	NaN	NaN	24.0777
F1ND22	F1ND22	102.95	NaN	25.1356	NaN	25.1907	NaN	NaN
O57378;F1NDD6	O57378;F1NDD6	40.817	25.1448	NaN	NaN	NaN	NaN	NaN
F1NDP5;P25324	F1NDP5;P25324	32.932	NaN	21.96	NaN	NaN	NaN	NaN
Q8JGU2;Q5ZKP8;F1NE72	Q8JGU2;Q5ZKP8;F1NE72	28.589	33.174	32.2074	31.6654	32.1057	31.8608	31.115
Q5ZKG8;F1NE90	Q5ZKG8;F1NE90	34.648	25.4579	25.8466	NaN	NaN	NaN	NaN
F1NED9	F1NED9	34.108	NaN	23.4219	NaN	NaN	NaN	NaN
Q5ZJ68;F1NEF6	Q5ZJ68;F1NEF6	67.635	NaN	NaN	NaN	NaN	NaN	NaN
Q5ZI67;F1NEF8	Q5ZI67;F1NEF8	79.606	NaN	23.9095	NaN	NaN	NaN	NaN
F1NG19	F1NG19	19.537	28.8419	29.9051	29.0635	29.0352	28.6554	28.4687
F1NG47	F1NG47	84.643	NaN	NaN	NaN	25.8161	NaN	NaN
F1NGM2	F1NGM2	72.489	28.9281	29.2081	29.7309	29.6133	29.5052	30.1955
Q5ZLF0;F1NH21	Q5ZLF0;F1NH21	40.158	NaN	NaN	NaN	NaN	NaN	NaN
F1NH40	F1NH40	137.54	32.7184	32.4586	33.1068	32.9651	32.6862	33.1868
F1NH93	F1NH93	13.374	NaN	NaN	NaN	NaN	NaN	23.0357
F1NHA9;A0A3Q2UH56	F1NHA9;A0A3Q2UH56	39.565	NaN	NaN	NaN	NaN	NaN	NaN
F1NHD1;Q5ZHY4;F1NHE0	F1NHD1;Q5ZHY4;F1NHE0	75.433	NaN	NaN	NaN	NaN	NaN	NaN
F1NHH1	F1NHH1	11.159	29.373	29.4063	28.8841	29.0628	28.3301	28.068
Q5ZI09;F1NHW3	Q5ZI09;F1NHW3	12.229	26.2491	27.1148	NaN	26.7928	NaN	NaN
F1NHW5;D0VX28	F1NHW5;D0VX28	10.062	NaN	NaN	NaN	25.3219	NaN	NaN
F1NIC5	F1NIC5	10.686	NaN	NaN	NaN	NaN	NaN	23.9893
F1NII6	F1NII6	14.074	NaN	NaN	NaN	NaN	NaN	NaN
Q9DDR6;F1NII7	Q9DDR6;F1NII7	39.829	NaN	NaN	NaN	NaN	NaN	NaN
F1NIL3	F1NIL3	11.855	24.3314	NaN	NaN	NaN	NaN	NaN
F1NIP5;A0A3Q2U6T2;A0A3Q2U465;A0A3Q2TXD7;Q5ZI49;A0A1D5PV43;A0A452J7Z4	F1NIP5;A0A3Q2U6T2;A0A3Q2U465;A0A3Q2TXD7;Q5ZI49;A0A1D5PV43;A0A452J7Z4	34.747	30.2907	30.2749	29.7715	30.2319	30.9879	30.6583
F1NIU4	F1NIU4	17.172	30.1471	30.6942	30.6582	29.8954	30.1728	29.4343
F1NJ08;A0A1L1RXL9;P09654;Q49MC1;Q49MC0;A0A1L1RUS3;P16053;F1NUT7	F1NJ08;A0A1L1RXL9;P09654;Q49MC1	53.215	28.9647	29.3136	29.2305	29.7702	29.3436	29.5061
F1NJ53	F1NJ53	9.6529	NaN	NaN	NaN	NaN	NaN	NaN
Q5F3N1;F1NJV4;A0A1D5PD30	Q5F3N1;F1NJV4;A0A1D5PD30	24.691	NaN	25.9495	NaN	NaN	25.9979	NaN
F1NK38;Q5ZJK8	F1NK38;Q5ZJK8	59.458	25.2085	NaN	NaN	NaN	NaN	NaN
F1NK40	F1NK40	163.34	27.4737	28.5442	NaN	27.643	27.5048	27.4466
F1NK53	F1NK53	141.64	26.0965	26.509	NaN	26.4124	26.2595	26.107
F1NK75;A0A1D5NT47	F1NK75;A0A1D5NT47	32.785	NaN	NaN	NaN	NaN	NaN	NaN
F1NK96;Q5F472	F1NK96;Q5F472	48.787	NaN	NaN	NaN	NaN	24.543	NaN
F1NKV0	F1NKV0	38.277	NaN	NaN	NaN	NaN	NaN	NaN
F1NKW4	F1NKW4	27.653	24.6004	NaN	NaN	24.712	NaN	NaN
F1NKW9;Q5F3P0	F1NKW9;Q5F3P0	50.384	NaN	NaN	NaN	NaN	NaN	NaN
F1NLC7	F1NLC7	18.562	29.3011	28.3432	28.2238	NaN	NaN	26.0339
F1NLT8	F1NLT8	22.886	NaN	NaN	NaN	NaN	NaN	NaN
F1NM49;Q9IBD4;P29616;Q7LZL1;Q5ZLA6;F1NG39;E1BXA7;A0A1D5NWY3;A0A1D5PLI4	F1NM49;Q9IBD4;P29616	223.6	NaN	NaN	NaN	NaN	NaN	NaN
F1NMN7	F1NMN7	63.674	23.1421	NaN	NaN	NaN	NaN	NaN
Q5ZIT5;F1NMT5	Q5ZIT5;F1NMT5	22.549	28.146	28.8233	26.0021	29.3934	29.2935	28.9609
F1NN16	F1NN16	22.112	25.9182	27.3002	NaN	26.1827	25.8019	NaN
F1NN63;Q2UZR2;F1NM36	F1NN63;Q2UZR2	61.548	30.612	31.0085	31.3279	31.0072	31.0383	31.2417
F1NNK5	F1NNK5	25.955	25.4866	NaN	NaN	NaN	NaN	NaN
F1NNW0;Q02173;A0A1D5PKV3	F1NNW0;Q02173;A0A1D5PKV3	163.41	25.4485	25.6251	NaN	NaN	NaN	NaN
F1NPA9;Q5ZJC1	F1NPA9;Q5ZJC1	26.719	NaN	NaN	NaN	NaN	NaN	24.6197
Q9YHT1;F1NPJ4	Q9YHT1;F1NPJ4	72.93	NaN	NaN	NaN	NaN	NaN	NaN
F1NPL9	F1NPL9	7.2084	27.2185	26.9604	26.9721	27.0724	26.7065	26.3386
F1NQ53	F1NQ53	16.099	25.3663	25.9099	NaN	25.821	NaN	25.6369
Q9PU45;F1NQD9	Q9PU45;F1NQD9	68.554	NaN	NaN	NaN	NaN	NaN	24.7148
F1NQW8;Q5ZML3	F1NQW8;Q5ZML3	27.791	25.5771	26.0133	NaN	26.0954	NaN	25.7297
Q6QWE7;Q4VKW2;F1NRD4	Q6QWE7;Q4VKW2;F1NRD4	26.461	NaN	NaN	NaN	NaN	NaN	NaN
F1NRM8;P81628	F1NRM8;P81628	28.191	NaN	NaN	NaN	NaN	NaN	NaN
F1NSC1	F1NSC1	51.109	NaN	25.5504	NaN	24.5268	NaN	NaN
F1NSF0	F1NSF0	12.774	NaN	NaN	NaN	NaN	NaN	NaN
F1NSS4;Q07598	F1NSS4;Q07598	57.509	NaN	24.6115	NaN	NaN	NaN	NaN
Q5ZJJ3;F1NSW0;REV__Q5ZJJ3;REV__F1NSW0	Q5ZJJ3;F1NSW0	27.273	26.7764	27.4901	NaN	27.591	27.4967	26.3884
F1NSZ4	F1NSZ4	56.089	NaN	NaN	NaN	26.6269	NaN	NaN
F1NT19;Q9DDJ1;Q90Y34	F1NT19;Q9DDJ1;Q90Y34	24.859	NaN	NaN	NaN	NaN	NaN	22.8793
F1NT28	F1NT28	32.637	30.3346	30.3608	29.8175	29.5107	29.4864	29.2771
F1NT57	F1NT57	37.057	31.793	33.0162	32.2657	33.4027	33.7052	33.0577
P00504;F1NTM7	P00504;F1NTM7	45.935	NaN	NaN	NaN	NaN	NaN	NaN
F1NU17;P51903	F1NU17;P51903	44.666	NaN	NaN	NaN	NaN	NaN	NaN
F1NU56	F1NU56	13.712	24.686	28.1798	25.7836	NaN	25.0857	24.8086
F1NU71	F1NU71	51.264	33.0961	33.1105	32.8587	32.336	31.9849	31.4494
F1NUI2;Q91957;Q789E4	F1NUI2;Q91957	284.61	NaN	NaN	NaN	NaN	NaN	NaN
F1NUQ3;Q6DRR5;Q800V4;Q6VYR1;P80565;Q05423;A0A1D5PJZ5	F1NUQ3;Q6DRR5;Q800V4	14.844	NaN	NaN	NaN	NaN	24.9719	25.4258
F1NV68	F1NV68	57.928	NaN	25.5795	NaN	NaN	NaN	NaN
F1NVD4	F1NVD4	50.097	26.6538	27.0519	27.0695	26.3969	26.9639	27.1156
Q9W6F5;F1NVF3	Q9W6F5;F1NVF3	53.686	26.1239	26.6185	25.954	26.0148	25.7609	26.1295
F1NVH2;P80585;A0A3Q3AUZ6	F1NVH2;P80585;A0A3Q3AUZ6	12.707	NaN	NaN	NaN	NaN	NaN	NaN
F1NW95;D5M8S5	F1NW95;D5M8S5	16.945	32.1432	31.0294	29.8513	28.1601	28.2558	27.0969
F1NWX7	F1NWX7	10.014	27.7422	28.2753	26.489	26.8866	26.5999	NaN
F1NWZ2	F1NWZ2	20.842	NaN	NaN	NaN	NaN	NaN	26.3045
Q5ZJ57;F1NXN8	Q5ZJ57;F1NXN8	79.576	NaN	24.6005	NaN	NaN	NaN	NaN
P70079;F1NXR0	P70079;F1NXR0	47.103	26.8271	26.3345	27.1893	25.8988	26.1577	26.751
Q91001;F1NXV6	Q91001;F1NXV6	69.11	29.9602	29.8056	29.793	29.2773	29.6758	29.5435
F1NY09	F1NY09	34.679	25.8951	27.3319	26.5527	NaN	26.4608	25.9229
F1NY41;A0A1L1RVW9;Q5ZIY1	F1NY41;A0A1L1RVW9	61.178	26.7077	27.3485	25.8457	26.1754	26.353	NaN
F1NYA9;Q5ZHY1;Q9YGQ1	F1NYA9;Q5ZHY1	24.718	23.3476	NaN	NaN	NaN	NaN	NaN
P09206;F1NYB1;P09653;P09207;CON__ENSEMBL:ENSBTAP00000025008	P09206;F1NYB1;P09653	49.86	NaN	NaN	NaN	NaN	NaN	NaN
F1NYI3	F1NYI3	55.242	NaN	NaN	NaN	NaN	NaN	NaN
F1NYM3	F1NYM3	24.29	NaN	NaN	NaN	NaN	NaN	NaN
F1NYU0	F1NYU0	22.976	NaN	NaN	NaN	NaN	NaN	NaN
F1NYV8;Q7ZT11	F1NYV8;Q7ZT11	36.272	30.9477	31.2807	31.4107	31.5646	31.5976	31.8839
F1NYZ7	F1NYZ7	28.521	NaN	NaN	NaN	NaN	NaN	NaN
F1NZ04;Q5ZLU2;Q5ZKL7;A0A1D5PUG8;A0A1D5PFS4;P50478;A0A1D5P266	F1NZ04;Q5ZLU2	48.701	28.9977	29.7632	29.756	29.0828	28.6652	28.5524
Q5ZJ12;F1NZ68;A0A1D5NYA0;A0A1L1RVH4	Q5ZJ12;F1NZ68;A0A1D5NYA0;A0A1L1RVH4	33.156	NaN	NaN	NaN	NaN	NaN	NaN
Q5ZM98;F1NZ86	Q5ZM98;F1NZ86	73.191	NaN	NaN	NaN	NaN	NaN	NaN
Q5ZKQ9;F1NZD3	Q5ZKQ9;F1NZD3	41.451	NaN	NaN	NaN	NaN	NaN	NaN
F1NZJ2;Q5F3F7;Q8AYP8	F1NZJ2;Q5F3F7;Q8AYP8	86.985	NaN	NaN	NaN	NaN	NaN	NaN
Q5ZK05;F1P006	Q5ZK05;F1P006	30.54	26.9248	26.9575	NaN	27.846	27.9776	27.3336
F1P0L3	F1P0L3	36.603	NaN	NaN	NaN	NaN	NaN	NaN
F1P0N2	F1P0N2	81.333	NaN	NaN	NaN	NaN	NaN	NaN
F1P130	F1P130	101.47	26.5925	NaN	26.8243	NaN	26.8148	26.358
F1P241	F1P241	21.148	27.0669	27.3356	27.3366	27.3091	26.9283	26.8815
F1P2A1	F1P2A1	7.984	NaN	26.2648	24.8763	25.2022	24.7443	NaN
F1P2E9	F1P2E9	109.52	NaN	27.0464	NaN	NaN	NaN	NaN
F1P310	F1P310	35.149	NaN	NaN	NaN	NaN	NaN	NaN
F1P3P3;Q5ZMT1	F1P3P3;Q5ZMT1	23.262	33.6486	33.5811	34.3178	32.2006	31.3328	31.8635
F1P3U4	F1P3U4	47.611	NaN	NaN	NaN	24.4343	NaN	NaN
F1P3X1;Q90908	F1P3X1	223.2	26.9594	26.0366	25.6679	NaN	25.6072	24.2691
F1P463;Q5ZLV5;A0A1L1RIP9	F1P463;Q5ZLV5	53.064	27.7033	26.2499	25.5785	NaN	NaN	NaN
Q5ZMG0;F1P470	Q5ZMG0;F1P470	12.835	NaN	24.9322	25.2013	25.1356	NaN	25.3958
F1P4D2	F1P4D2	156.13	23.2006	NaN	NaN	NaN	NaN	NaN
Q5ZIM7;F1P4H4	Q5ZIM7;F1P4H4	46.48	NaN	23.3663	NaN	NaN	NaN	NaN
Q5ZHT3;F1P4I0	Q5ZHT3;F1P4I0	35.326	NaN	NaN	NaN	NaN	NaN	NaN
F1P4I3;Q7LZ65;Q7LZ64;A0A3Q3B1A6	F1P4I3;Q7LZ65;Q7LZ64;A0A3Q3B1A6	11.687	NaN	NaN	26.2727	25.9815	28.1565	26.0318
F1P4U8	F1P4U8	70.093	34.3612	34.4403	34.148	34.2126	34.814	34.1632
P14448;F1P4V1	P14448;F1P4V1	82.438	NaN	NaN	NaN	NaN	NaN	NaN
F1P593;Q00649;A0A510HDY6	F1P593;Q00649;A0A510HDY6	21.826	NaN	NaN	NaN	NaN	NaN	NaN
F1P5J5;Q5ZKF3	F1P5J5;Q5ZKF3	106.97	36.2002	35.6042	35.2773	33.4287	33.1662	32.7524
Q5ZJ45;F1P5T2	Q5ZJ45;F1P5T2	45.395	27.7617	28.2205	NaN	27.473	27.171	26.2366
F1P5V6;P02606	F1P5V6;P02606	21.911	25.3331	25.4763	NaN	NaN	NaN	NaN
F6T197	F6T197	31.496	28.9085	29.4156	29.2504	30.0458	29.3326	29.6308
H9KYX6;A0A3S5ZP85;H9KYX7	H9KYX6	52.446	29.9627	29.0485	29.4217	NaN	NaN	NaN
Q9DEA4;H9KZU7;A0A3Q2UAU4;Q5ZLY3	Q9DEA4;H9KZU7;A0A3Q2UAU4	37.276	26.6427	25.5064	NaN	NaN	NaN	NaN
H9L074;H9L3K0;Q90937	H9L074;H9L3K0	38.236	25.2871	NaN	NaN	NaN	NaN	NaN
O13265;Q01841;E1BY44	O13265;Q01841;E1BY44	77.885	NaN	NaN	NaN	24.4516	NaN	NaN
O42184;A0A1D5PY04;A0A1D5PBL3	O42184	161.03	30.5162	29.9724	30.1512	30.4311	30.2368	29.474
O42417;A0A1D5PHK9	O42417	43.164	27.77	28.071	NaN	26.3802	NaN	NaN
O57535;F1N910;R4GM98;A0A3Q2U5Z0	O57535	17.288	29.3205	29.1348	28.643	28.5947	29.0282	28.9213
O57660;F1NI29	O57660;F1NI29	83.185	28.6143	27.8256	28.093	26.1549	NaN	NaN
O93510	O93510	85.831	34.0056	33.9278	33.8399	34.604	35.0012	34.6846
P00337	P00337	36.318	32.4133	32.969	32.5819	33.6011	33.9446	33.6318
P00356;H9NDQ3;A0A3Q2UM28	P00356	35.704	35.8568	35.87	36.324	37.1761	36.5616	36.5904
P00548;A0A1D5P9V0;F1NW43	P00548;A0A1D5P9V0;F1NW43	58.014	34.4347	35.1229	34.8759	35.8647	35.8461	35.7152
P00565;A0A3Q2U6M6;A0A3Q2TZI1;F1NUQ4	P00565	43.328	NaN	NaN	25.857	24.907	NaN	NaN
P00940	P00940	26.62	31.1461	31.6933	31.9698	31.448	33.2824	31.2582
P01875	P01875	48.173	30.8554	31.448	31.5269	31.3758	32.9746	30.9208
P01994;CON__P01966;P02007	P01994	15.429	29.6623	30.5941	30.651	30.0437	31.2007	28.9792
P02001	P02001	15.695	33.6998	32.7351	33.1542	33.0219	31.151	30.8488
P02112;Q90864;Q90750;Q90735;P02128;P02127;A0A1D5P4A2	P02112	16.466	30.6217	29.9967	31.1433	29.5867	30.2833	30.8948
P02197	P02197	17.422	30.4862	32.2955	32.0617	32.1358	31.9503	32.1008
Q92069;P02263;P35062;Q788R3;Q5ZMD6;P02272;Q788R4	Q92069;P02263;P35062;Q788R3	13.94	35.3355	36.2055	36.4924	36.5313	36.3686	36.6047
P02588	P02588	18.375	31.4296	32.6846	32.8076	32.5877	31.0644	32.1325
P02604	P02604	20.899	31.3631	32.9178	32.5329	32.9755	32.9829	32.5616
P02605	P02605	16.71	28.567	29.0157	28.9988	28.2454	28.9243	27.3817
P02609;A0A3Q3A970	P02609	18.839	32.285	32.9539	32.7969	33.8468	33.7348	33.7222
P02789	P02789	77.776	NaN	NaN	NaN	NaN	NaN	23.3035
P05081	P05081	21.683	27.2241	27.6864	27.8691	28.1049	27.7527	28.4016
P05122	P05122	42.87	25.6189	26.607	26.2614	27.3804	25.7439	25.3691
P07031	P07031	11.409	32.4803	33.1398	32.7696	34.4753	34.2064	33.7841
P07032	P07032	11.15	NaN	NaN	NaN	NaN	NaN	NaN
P07322	P07322	47.196	27.7606	28.396	27.8872	27.6418	29.0267	27.6958
P07341;B4Z858	P07341;B4Z858	39.295	27.0071	28.1981	27.3699	27.5931	27.9427	27.6885
P07583	P07583	15.063	30.558	31.6873	31.4387	31.7993	32.9931	31.1207
P07630	P07630	29.007	NaN	24.3427	NaN	NaN	NaN	NaN
P08250	P08250	30.68	NaN	NaN	NaN	NaN	NaN	24.0011
P08267	P08267	21.092	27.949	28.3166	27.5077	27.4075	28.2705	27.5359
P08286	P08286	22.003	NaN	22.9856	NaN	NaN	NaN	NaN
P08629	P08629	11.7	NaN	NaN	NaN	NaN	NaN	22.5404
P08636	P08636	15.538	NaN	24.9647	NaN	NaN	NaN	NaN
R4GMB6;P08836	R4GMB6;P08836	40.45	29.0909	28.6346	27.761	NaN	NaN	NaN
P09244;P32882;P09203;G1K338;P09652;F1NMU4;A0A1D5PEI5	P09244;P32882;P09203;G1K338;P09652;F1NMU4;A0A1D5PEI5	49.67	30.9407	30.8422	30.7828	29.6941	30.2406	30.7814
P09860;A0A3Q2UF85;A0A452J7Q5	P09860;A0A3Q2UF85	18.43	NaN	NaN	NaN	NaN	NaN	NaN
Q9PSW9;P0C1H4;P0C1H3;A0A3Q2UDI2;Q90860;Q90859	Q9PSW9;P0C1H4;P0C1H3;A0A3Q2UDI2;Q90860	13.964	30.1828	30.516	29.4767	29.605	29.1655	29.27
P0C1H5;A0A1D5PY49	P0C1H5;A0A1D5PY49	13.964	26.7111	26.9295	27.4499	27.344	27.7847	NaN
P0CB50;F1NNS8;A0A1D5PLH7	P0CB50	22.314	NaN	NaN	NaN	25.4672	NaN	NaN
P10184	P10184	57.004	26.4621	26.7287	26.7231	26.1408	25.7879	25.9538
P11533;A0A3Q2UJC3;A0A3Q2TWR1;A0A3Q2U0M3;A0A3Q3ABK2;F1NS97;A0A3Q2U719;A0A3Q2TUU4;A0A3Q2U000;A0A3Q2UPH9;A0A1D5PC47;A0A1D5Q017;A0A1D5PX29;F1NI75;A0A1D5P9A8;A0A1D5PYE7;E1BSA0	P11533;A0A3Q2UJC3;A0A3Q2TWR1;A0A3Q2U0M3;A0A3Q3ABK2;F1NS97;A0A3Q2U719;A0A3Q2TUU4;A0A3Q2U000;A0A3Q2UPH9;A0A1D5PC47	422.88	31.3262	31.9089	32.0756	33.1699	33.0042	33.662
P12003;Q6LDD0	P12003	124.56	NaN	NaN	NaN	NaN	NaN	24.9649
P12620;A0A1L1RXW8	P12620;A0A1L1RXW8	31.142	29.2883	29.445	29.2741	29.8927	29.7418	28.8231
Q5ZLP3;P13127	Q5ZLP3;P13127	22.955	30.083	29.8637	29.7289	29.6568	29.6757	29.6057
P13585	P13585	109.02	27.2303	28.292	28.3675	27.6275	28.8889	28.2381
P13648;A0A3Q2UCS4	P13648	73.164	27.7147	28.2729	28.1664	28.4778	27.9045	28.3904
P13731	P13731	45.682	NaN	NaN	NaN	NaN	24.0744	NaN
P14315;A0A452J864	P14315;A0A452J864	31.364	25.9642	26.5254	NaN	26.2865	NaN	25.6671
P14731	P14731	66.529	29.2214	28.7863	28.2975	28.1462	28.0994	28.0428
P14732;F1NP51;A0A3Q2U596	P14732;F1NP51;A0A3Q2U596	67.94	31.8568	32.6292	32.6969	33.3207	33.0144	33.1306
P15988	P15988	109.18	NaN	NaN	NaN	NaN	24.0323	NaN
P16419;A0A3Q2TY75	P16419	126.94	26.6385	27.1576	NaN	25.986	NaN	NaN
P17153;Q7LZ78	P17153	36.198	NaN	25.8302	NaN	NaN	NaN	NaN
Z4YJB8;P18359	Z4YJB8;P18359	18.531	26.1807	26.6642	NaN	27.0009	27.591	26.3586
P18660	P18660	11.477	34.4355	34.1319	34.4478	34.9689	35.0564	35.1279
P19121	P19121	69.918	NaN	NaN	NaN	24.5935	NaN	26.1981
P19352;Q05706;A0A1D5P9X2;A0A3Q2U9X8;R4GIJ9;A0A3Q2U8I1;A0A3Q3ACB9;Q9PST0;Q9PSS9	P19352;Q05706;A0A1D5P9X2;A0A3Q2U9X8;R4GIJ9;A0A3Q2U8I1;A0A3Q3ACB9	32.776	33.2308	32.9617	32.7319	32.2019	32.3691	32.2824
P19966	P19966	22.314	25.3902	26.4599	25.2837	NaN	NaN	NaN
P20111;A0A1D5PNV5;A0A1L1S0L2;Q5ZIW4;Q5ZJN7;A0A1D5PBQ2	P20111;A0A1D5PNV5;A0A1L1S0L2	104.27	27.6845	29.0794	29.4395	27.465	28.2291	26.4695
P20136	P20136	25.893	31.7291	31.6798	31.6368	30.9207	30.9593	31.0559
P20763;R9PXM5	P20763;R9PXM5	11.361	27.2038	27.4327	NaN	26.932	26.5578	26.5124
P21566;A0A452J7T9	P21566;A0A452J7T9	18.661	24.1993	NaN	NaN	NaN	NaN	NaN
Q9I890;Q6L754;P21611;Q6L756;Q6L755	Q9I890;Q6L754;P21611;Q6L756;Q6L755	11.192	26.1306	26.6732	27.1258	26.0234	26.2886	26.1407
P23614	P23614	25.438	NaN	NaN	NaN	NaN	NaN	NaN
P24479	P24479	11.413	26.425	26.9437	25.174	NaN	NaN	25.3603
R4GK80;P26677	R4GK80;P26677	6.0914	NaN	NaN	NaN	22.7161	NaN	NaN
P26932;A0A3Q2U3Y3;A0A452J7Z6	P26932;A0A3Q2U3Y3;A0A452J7Z6	32.36	NaN	NaN	NaN	NaN	NaN	24.291
P31395;Q9I895;A0A1L1RQ04	P31395;Q9I895;A0A1L1RQ04	17.082	NaN	NaN	NaN	NaN	NaN	NaN
P33150	P33150	78.38	NaN	NaN	NaN	NaN	NaN	NaN
P34065	P34065	27.045	NaN	NaN	24.5694	NaN	NaN	NaN
P41366	P41366	20.234	NaN	25.4101	NaN	NaN	NaN	NaN
P43347;Q6TXK8	P43347	19.53	NaN	25.6202	NaN	NaN	NaN	NaN
P49024	P49024	61.242	29.2647	29.1324	28.8123	28.8351	30.368	28.9099
P50890	P50890	33.021	27.1853	27.6545	NaN	NaN	NaN	NaN
P51890	P51890	38.642	27.4383	28.9054	27.8525	28.1668	28.6629	28.2249
P60706	P60706	41.736	26.7474	NaN	26.6125	NaN	27.1387	28.1949
P62149;O93410;A0A1D5P2H5;A0A3Q3AZM2;P05419	P62149;O93410;A0A1D5P2H5;A0A3Q3AZM2	16.837	29.0348	29.574	28.5744	28.8193	28.4548	28.2062
P62801;P70081;Q6B834	P62801;P70081	11.367	26.3138	26.9905	NaN	NaN	NaN	26.6221
P67881;CON__P62894;A0A1D5P4L5	P67881	11.71	NaN	NaN	NaN	NaN	NaN	NaN
P67966	P67966	20.385	36.7672	36.4272	36.4979	36.3637	36.626	36.4866
P68034;P08023;F1P476;P63270;A0A3Q3AWV3;A0A1D5NV17;A0A3Q3A5C8	P68034;P08023;F1P476;P63270;A0A3Q3AWV3;A0A1D5NV17	42.019	NaN	23.6361	NaN	NaN	NaN	NaN
P68139;A0A1D5PK53	P68139;A0A1D5PK53	42.051	29.9829	29.2415	29.1414	29.4922	29.1741	28.9277
P70082;Q92064	P70082	14.016	26.7733	NaN	NaN	NaN	NaN	NaN
P79757;A0A3Q2UNJ2	P79757;A0A3Q2UNJ2	113.9	27.2483	27.7309	27.7065	27.9272	27.563	27.5209
P79792	P79792	31.53	26.2824	27.2247	NaN	26.2576	25.7448	26.002
P84175;A0A1I7Q419;A0A1D5PNC6	P84175;A0A1I7Q419;A0A1D5PNC6	14.545	NaN	NaN	26.818	26.611	NaN	26.8841
Q02960;Q7T0B7	Q02960;Q7T0B7	12.484	27.0006	27.9463	28.3579	29.4499	28.2011	28.3433
Q03852;Q03853;R4QXY1;R4RBA0;R4R041;R4R7H0;R4RAM7;R4QXY5;Q9I9V2;Q9I9V8;Q9I9V6;Q9I9V4;Q6JAX4;Q6JAX5;Q9I9V7;Q9I9V3;Q6JAY6;Q6JAY4;Q6JAX8;Q6JAY1;Q6JAX9;Q6JAX7;Q6JAX3;Q6JAW9;Q6JAW8;Q6JAY3;Q9I9V5;Q9I9V1;Q6JAY5	Q03852;Q03853;R4QXY1;R4RBA0;R4R041;R4R7H0;R4RAM7;R4QXY5	74.599	NaN	25.3106	NaN	NaN	NaN	NaN
Q05623;E1C597	Q05623;E1C597	58.678	26.5747	26.017	26.4339	26.3572	NaN	24.6275
Q05705;A0A452J805	Q05705;A0A452J805	28.672	25.9825	26.2371	NaN	NaN	NaN	NaN
Q05713;A0A3Q2TTM1;Q5QSI1	Q05713;A0A3Q2TTM1	20.034	29.1979	29.1896	28.8802	29.0194	29.0808	28.9625
Q05744	Q05744	43.298	26.1065	27.4368	27.4676	27.2283	27.012	26.9083
Q07784	Q07784	91.387	27.9563	27.8668	NaN	26.3456	NaN	NaN
Q09121;A0A3Q2U122	Q09121	15.889	NaN	NaN	NaN	NaN	NaN	21.3933
Q0GFE9	Q0GFE9	5.2449	NaN	NaN	NaN	NaN	NaN	NaN
Q49B65	Q49B65	26.926	23.3006	NaN	NaN	NaN	NaN	NaN
Q5F370	Q5F370	37.61	NaN	22.7561	NaN	NaN	NaN	NaN
Q5F3B9;Q5ZKA8	Q5F3B9;Q5ZKA8	49.997	26.3841	26.0153	NaN	NaN	24.6318	25.6375
Q5F3C0	Q5F3C0	87.844	NaN	26.0305	NaN	NaN	NaN	26.236
Q5F3C9	Q5F3C9	12.795	NaN	NaN	NaN	NaN	NaN	NaN
Q5F3D2	Q5F3D2	36.656	NaN	NaN	NaN	NaN	NaN	25.7889
Q5F3T2	Q5F3T2	65.523	25.9173	26.1864	NaN	25.8096	25.544	25.8859
Q5F3Z3;A0A1L1RZV0	Q5F3Z3;A0A1L1RZV0	16.305	25.469	NaN	NaN	NaN	NaN	NaN
Q5F424	Q5F424	57.431	NaN	24.1216	NaN	NaN	NaN	NaN
Q5F464;A0A3Q2UP66;Q04584;A0A3Q2UIH4	Q5F464;A0A3Q2UP66	65.139	NaN	NaN	NaN	23.0988	NaN	NaN
Q5F491;A0A3Q2U0S7	Q5F491;A0A3Q2U0S7	72.048	NaN	NaN	NaN	NaN	NaN	NaN
Q5XNV3	Q5XNV3	77.987	NaN	NaN	NaN	24.7874	24.3984	NaN
Q5ZHP2	Q5ZHP2	20.906	NaN	22.6919	NaN	NaN	NaN	NaN
Q5ZHP5	Q5ZHP5	25.155	NaN	25.9295	NaN	NaN	NaN	NaN
Q5ZHR4;A0A1L1RX59	Q5ZHR4;A0A1L1RX59	77.58	NaN	NaN	NaN	24.0695	24.5074	NaN
Q5ZHS2	Q5ZHS2	50.099	25.5582	NaN	NaN	NaN	NaN	NaN
Q5ZHV4	Q5ZHV4	29.736	NaN	NaN	NaN	NaN	NaN	NaN
Q5ZHW8	Q5ZHW8	16.273	NaN	24.9664	24.566	NaN	NaN	NaN
R4GLK3;Q5ZI14	R4GLK3;Q5ZI14	40.533	25.6957	26.0749	26.2996	NaN	NaN	26.0165
Q5ZI72;Q5ZIH1;A0A3Q2UHQ9	Q5ZI72;Q5ZIH1;A0A3Q2UHQ9	33.443	25.6918	26.0917	25.7591	NaN	NaN	24.6487
Q5ZIA3;Q5ZHT0;A0A1D5PK63;A0A3Q2U5E2	Q5ZIA3	18.755	NaN	23.7389	NaN	NaN	NaN	NaN
Q5ZIF8	Q5ZIF8	12.725	29.176	29.1035	29.1019	28.2174	26.8754	27.7531
Q5ZIP6	Q5ZIP6	34.542	NaN	23.3546	NaN	NaN	NaN	NaN
Q5ZIR7;A0A1D5PPQ2	Q5ZIR7;A0A1D5PPQ2	15.079	23.8678	NaN	NaN	NaN	NaN	NaN
Q5ZIT7	Q5ZIT7	47.198	NaN	NaN	NaN	NaN	NaN	23.8421
Q5ZIY2	Q5ZIY2	31.72	NaN	NaN	NaN	NaN	NaN	24.8289
Q5ZIZ7	Q5ZIZ7	45.64	NaN	24.8978	NaN	NaN	NaN	NaN
Q5ZJ39	Q5ZJ39	22.158	25.4314	NaN	25.7254	NaN	NaN	NaN
Q5ZJ54	Q5ZJ54	57.644	NaN	NaN	NaN	NaN	NaN	NaN
Q5ZJA7;A0A1D5P975;A0A3Q3ARC0;A0A3Q2U6U8;E1BTL0	Q5ZJA7;A0A1D5P975;A0A3Q3ARC0;A0A3Q2U6U8	115.18	25.2984	25.9035	25.6527	25.5548	NaN	25.3167
Q5ZJI7	Q5ZJI7	41.689	28.8245	28.2938	27.7229	27.5956	27.5368	27.3243
Q5ZJL3	Q5ZJL3	29.142	NaN	NaN	NaN	NaN	NaN	24.8828
Q5ZJV5	Q5ZJV5	19.631	26.5119	26.9663	27.7393	26.5294	26.4437	26.3428
Q5ZJW2	Q5ZJW2	21.945	25.9133	26.0443	25.9189	25.428	24.8848	25.5131
Q5ZJY1	Q5ZJY1	26.213	NaN	NaN	25.4435	NaN	NaN	NaN
Q5ZK23	Q5ZK23	17.425	NaN	25.2983	NaN	NaN	NaN	NaN
Q5ZK39	Q5ZK39	13.427	25.8801	26.9121	26.518	26.3293	NaN	26.164
Q5ZK94;F1P3C8	Q5ZK94	68.097	26.3221	26.5201	NaN	NaN	NaN	NaN
Q5ZKA4	Q5ZKA4	28.724	NaN	24.3669	NaN	NaN	NaN	NaN
Q5ZKC9;A0A1L1RSI2	Q5ZKC9;A0A1L1RSI2	27.775	27.2191	27.9924	27.5514	27.015	26.865	27.025
Q5ZKE7	Q5ZKE7	22.172	NaN	NaN	NaN	NaN	NaN	NaN
Q5ZKG5;A0A1D5P9Z1	Q5ZKG5;A0A1D5P9Z1	18.196	NaN	NaN	NaN	NaN	NaN	25.8422
Q5ZKJ2	Q5ZKJ2	28.342	NaN	NaN	NaN	NaN	NaN	23.0501
R4GI40;Q5ZKK4	R4GI40;Q5ZKK4	24.563	NaN	23.9379	NaN	NaN	NaN	NaN
Q5ZKS0	Q5ZKS0	21.218	25.1593	NaN	NaN	NaN	NaN	NaN
Q5ZL33	Q5ZL33	38.14	28.1238	27.9016	27.0966	26.4735	26.1738	26.2398
Q5ZL37;A0A1L1RKI8	Q5ZL37;A0A1L1RKI8	46.76	30.1037	30.9051	30.0725	30.0948	29.7365	29.7974
Q5ZL50	Q5ZL50	15.046	NaN	NaN	NaN	NaN	NaN	NaN
Q5ZL72	Q5ZL72	60.972	27.0967	27.812	27.1035	NaN	NaN	27.0202
Q5ZL73	Q5ZL73	40.046	26.6645	26.5238	NaN	26.1785	25.9978	25.1602
Q5ZL80	Q5ZL80	76.022	NaN	NaN	NaN	NaN	NaN	NaN
Q5ZL83	Q5ZL83	34.849	29.0411	30.2054	28.4126	29.1984	28.8511	27.9131
Q5ZLB3	Q5ZLB3	38.166	NaN	NaN	NaN	24.5249	NaN	NaN
Q5ZLD1	Q5ZLD1	54.299	32.4086	32.8838	32.6477	33.5043	33.4628	33.4996
Q5ZLH8	Q5ZLH8	19.509	NaN	NaN	NaN	NaN	NaN	NaN
Q5ZLN1	Q5ZLN1	28.898	23.6385	NaN	NaN	NaN	NaN	NaN
Q5ZLP5	Q5ZLP5	23.462	28.4222	28.9589	27.7281	27.936	28.0491	27.5909
Q5ZLQ6	Q5ZLQ6	27.907	30.2658	30.3788	28.7682	27.0184	26.338	28.3918
Q5ZLR5	Q5ZLR5	29.386	NaN	NaN	NaN	NaN	NaN	24.2374
Q5ZLW8;A0A1D5PL36	Q5ZLW8;A0A1D5PL36	41.684	26.3751	25.5033	NaN	NaN	NaN	NaN
Q5ZLY8	Q5ZLY8	12.349	28.5013	28.7928	27.9271	27.927	27.9118	27.0385
Q5ZM05;Q5ZMD1	Q5ZM05;Q5ZMD1	22.059	NaN	NaN	NaN	NaN	NaN	NaN
Q5ZM32	Q5ZM32	53.974	29.0252	28.8609	28.6142	29.4566	28.8227	28.3912
Q5ZM75	Q5ZM75	58.303	27.5422	27.5423	27.3928	27.6836	27.2261	28.1557
Q5ZM94;F1NT93	Q5ZM94;F1NT93	27.371	NaN	NaN	NaN	NaN	NaN	22.6368
Q5ZMC0;A0A3Q3AS95	Q5ZMC0;A0A3Q3AS95	16.363	NaN	NaN	NaN	NaN	NaN	NaN
Q5ZMG9	Q5ZMG9	60.466	28.3348	28.2898	27.5081	27.3051	26.8001	NaN
Q5ZMJ0	Q5ZMJ0	21.707	NaN	26.2317	NaN	NaN	NaN	NaN
Q5ZMJ6	Q5ZMJ6	32.968	NaN	NaN	NaN	NaN	NaN	NaN
Q5ZMK7	Q5ZMK7	9.0874	NaN	NaN	NaN	26.549	26.2507	26.3998
Q5ZML6	Q5ZML6	30.449	29.2417	28.6203	28.0332	27.4256	28.2207	28.0196
Q5ZMN1	Q5ZMN1	52.44	NaN	NaN	NaN	NaN	NaN	23.5537
Q5ZMQ2;Q5ZLX9	Q5ZMQ2;Q5ZLX9	41.792	25.463	26.2322	25.5057	NaN	NaN	NaN
Q5ZMR4	Q5ZMR4	31.286	NaN	NaN	NaN	NaN	NaN	NaN
Q5ZMT0	Q5ZMT0	29.174	30.1903	30.6962	29.3564	28.7733	28.7102	28.668
Q5ZMV5	Q5ZMV5	16.452	NaN	NaN	NaN	NaN	29.7298	NaN
Q5ZMW1;Q8AYI3	Q5ZMW1;Q8AYI3	85.649	NaN	24.3799	NaN	NaN	NaN	NaN
Q6BDR9	Q6BDR9	18.756	26.2298	NaN	NaN	NaN	NaN	NaN
Q6EE30	Q6EE30	49.731	27.754	26.7061	NaN	25.8121	NaN	25.6645
Q6IEC5	Q6IEC5	10.281	30.3453	29.5695	29.2108	29.6087	29.5068	29.2113
Q6KDZ1	Q6KDZ1	432.84	NaN	NaN	NaN	24.714	NaN	NaN
R4GF71;Q6WEB3	R4GF71;Q6WEB3	5.0526	30.3162	28.1564	30.4923	NaN	NaN	29.845
Q71SG2;Q90635;Q71SG1	Q71SG2;Q90635;Q71SG1	73.44	31.0777	31.136	31.2884	32.3589	31.9853	33.3879
Q76MS9	Q76MS9	8.6848	32.2205	32.6032	31.9832	32.2044	32.8554	32.024
Q7LZE8	Q7LZE8	2.3436	34.303	34.6783	35.1771	35.7866	35.6658	36.1252
Q7SX63;B6EAX2;B3VHV2;A0A346RQZ3;P08106;A0A5H3A847;A0A5H3A8X6;A0A5H3A935;D6PVB7;A0A5A4W3K3;A0A4P8GB30;A0A2I4KE16;Q7ZSX8;C0L3J6;M4MA50;M4MBM4;A0A0A0V762;A0A4P8GA18;M4MA71;C3VQ56;M4MDA2	Q7SX63;B6EAX2;B3VHV2;A0A346RQZ3;P08106;A0A5H3A847;A0A5H3A8X6;A0A5H3A935;D6PVB7;A0A5A4W3K3	69.912	26.2091	NaN	NaN	NaN	28.1992	NaN
Q7ZZH5;O57559;A0A3S5ZPU4	Q7ZZH5;O57559;A0A3S5ZPU4	29.676	28.677	29.2181	28.4268	29.0023	29.0083	28.9696
Q7ZZK3;Q5ZJ15	Q7ZZK3;Q5ZJ15	98.564	27.0064	27.8188	NaN	27.3647	27.6404	27.5517
Q8JG64	Q8JG64	56.181	NaN	25.8322	NaN	25.18	NaN	NaN
Q8QGU2;A0A1D5P8N6	Q8QGU2;A0A1D5P8N6	11.957	36.5245	35.3607	34.9713	33.599	33.1924	33.0945
Q8UVD9	Q8UVD9	80.643	NaN	24.7728	NaN	NaN	NaN	NaN
Q8UWA0;P79793	Q8UWA0	224.29	NaN	24.3825	NaN	NaN	NaN	NaN
Q8UWC5	Q8UWC5	100.71	28.6092	29.312	28.8048	29.0965	28.9634	29.1333
Q8UWJ9;Q8UWK0;F1P5R7;A0A1L1RPT1	Q8UWJ9;Q8UWK0;F1P5R7;A0A1L1RPT1	54.313	24.4931	NaN	25.1153	NaN	NaN	NaN
Q90593;A0A1D5PG73	Q90593;A0A1D5PG73	72.018	27.0334	26.8813	26.1949	26.6509	26.3052	26.6672
Q90641;A0A3Q2U9C6	Q90641;A0A3Q2U9C6	8.0075	27.1702	26.672	NaN	25.2947	26.8839	26.6607
Q90662;F1NJM8	Q90662;F1NJM8	182.19	NaN	NaN	NaN	25.3996	NaN	NaN
Q90885;Q90838	Q90885;Q90838	40.432	NaN	NaN	NaN	NaN	NaN	26.1477
Q90879	Q90879	16.335	NaN	NaN	NaN	NaN	NaN	NaN
Q90899	Q90899	17.562	NaN	23.6722	NaN	NaN	NaN	NaN
Q90WA9	Q90WA9	14.192	33.9309	33.2681	33.2952	32.2667	32.1651	31.8185
Q90WD0	Q90WD0	47.421	NaN	NaN	NaN	NaN	NaN	NaN
Q90WF0;Q9YGW4;O42095;Q7ZZR8	Q90WF0	280.49	NaN	26.4447	27.9969	NaN	NaN	NaN
Q90WF1;A0A3Q2TV38;A0A3Q2TYY9;Q9YGW5;A0A3Q2UPC8	Q90WF1	272.95	29.1889	28.8857	26.8552	26.8824	28.1907	29.0369
Q90WR3	Q90WR3	29.384	27.9948	28.1236	28.413	28.4462	28.5356	28.2899
Q90X55;A0A0N7G7I8	Q90X55;A0A0N7G7I8	14.894	28.2957	28.0195	28.0569	28.6613	29.0022	28.7785
Q90YA3;A0A1D5PUQ7;Q5ZHU4;Q8AYP9;F1NKB6;A0A1D5NYM1;A0A1D5P4S8	Q90YA3;A0A1D5PUQ7	83.924	29.0058	29.1668	29.5872	29.5388	29.2829	29.7424
Q90ZG0	Q90ZG0	11.973	28.5978	28.7575	28.6591	26.909	27.4074	27.6849
Q90ZK7;A0A1D5P3I6	Q90ZK7;A0A1D5P3I6	25.031	27.2482	27.3776	26.3996	NaN	26.922	NaN
Q9DEA6;Q91006;F1NY71	Q9DEA6;Q91006;F1NY71	38.501	NaN	26.4792	NaN	26.1898	NaN	NaN
Q910C5;A0A1D5P600;Q90WH5;Q91411;Q90767	Q910C5;A0A1D5P600;Q90WH5	221.8	31.9229	31.4378	32.5177	33.6545	33.322	34.1884
Q91955	Q91955	12.886	27.8643	29.4285	27.021	27.9336	28.6259	28.511
Q92007	Q92007	4.3838	29.4592	29.2253	29.0168	28.8674	28.6252	28.7689
Q98953	Q98953	10.276	29.8278	29.3848	29.4837	29.4466	29.4468	29.6378
Q9DEG4	Q9DEG4	104.69	23.9832	NaN	NaN	NaN	NaN	NaN
Q9DEH4;A0A3Q2U8G4;Q90684	Q9DEH4	277.13	30.5997	30.6821	30.1828	30.4481	30.7319	30.3421
Q9DGN8	Q9DGN8	29.928	NaN	NaN	NaN	NaN	NaN	26.1911
Q9I882;A0A3Q2UBM9	Q9I882	13.759	30.955	29.7953	30.4193	29.9644	29.7328	30.0243
Q9I9D1	Q9I9D1	30.197	28.7365	28.1813	25.9354	28.2313	27.8317	27.5143
Q9IAR9;O42096	Q9IAR9	242.24	NaN	NaN	NaN	NaN	NaN	NaN
Q9PRL8;F1NF81;Q8QFT5	Q9PRL8;F1NF81;Q8QFT5	9.6448	NaN	NaN	NaN	NaN	NaN	NaN
Q9PU47	Q9PU47	34.365	29.893	29.3313	29.4531	28.2651	30.5215	29.352
Q9PUQ7	Q9PUQ7	39.054	26.2746	NaN	NaN	26.0262	25.9537	25.556
Q9W6H0	Q9W6H0	33.179	27.102	26.616	26.8513	27.022	NaN	NaN
Q9W7P7;F1NJF0	Q9W7P7;F1NJF0	23.683	26.3316	27.7824	NaN	26.8948	26.6623	NaN
Q9YH06	Q9YH06	24.909	25.852	NaN	NaN	25.0516	NaN	NaN
Q9YH14;Q7LZ14	Q9YH14	8.3387	NaN	NaN	NaN	NaN	NaN	NaN
R4GFH1	R4GFH1	43.376	NaN	NaN	NaN	NaN	NaN	NaN
R4GGJ0	R4GGJ0	16.413	26.1367	NaN	NaN	NaN	NaN	NaN
R4GGQ4	R4GGQ4	10.958	NaN	24.7571	NaN	NaN	NaN	NaN
R4GH86;I6LLZ9;A0A3Q3AKK2	R4GH86;I6LLZ9;A0A3Q3AKK2	20.586	29.6292	29.5321	29.4396	29.8568	29.2504	30.5438
R4GH93	R4GH93	11.595	29.4374	31.005	30.0627	30.4436	30.4642	29.81
R4GI80	R4GI80	117.82	NaN	NaN	NaN	25.2484	NaN	NaN
R4GIG1;P02565	R4GIG1;P02565	222.81	NaN	NaN	NaN	NaN	NaN	NaN
R4GIV3	R4GIV3	498.92	NaN	NaN	NaN	NaN	24.956	25.2012
R4GJH2	R4GJH2	18.701	26.3734	26.2087	25.8313	25.8412	26.7553	NaN
R4GJP9	R4GJP9	13.507	NaN	NaN	NaN	NaN	23.435	NaN
R4GKM8	R4GKM8	40.664	26.8329	27.8269	28.3156	27.9481	27.5735	27.6604
R4GL30	R4GL30	25.395	NaN	NaN	NaN	NaN	NaN	NaN
R4GLE6;A0A1D5NYX1;P51971	R4GLE6;A0A1D5NYX1;P51971	12.733	31.6045	32.0921	32.164	33.3412	33.3073	33.2946
R4GLP0	R4GLP0	15.062	NaN	NaN	NaN	25.8931	26.0984	NaN
R4GM10;P53449	R4GM10	39.36	NaN	NaN	NaN	NaN	NaN	NaN
R4GME1	R4GME1	17.616	NaN	NaN	NaN	NaN	NaN	NaN
X2J6L4	X2J6L4	16.291	NaN	NaN	NaN	NaN	NaN	NaN

## Sheet: Table S2
Protein	Entry name	UniprotID	moduleColor	GS.FCR10wk	p.GS.FCR10wk	MM.turquoise	p.MM.turquoise	GS.FCR10wk	p.GS.FCR10wk	GS.RFI10	p.GS.RFI10	GS.WHC	p.GS.WHC	GS.Inosine	p.GS.Inosine	GS.amide1	p.GS.amide1	GS.CHbend	p.GS.CHbend	GS.FCR4wk	p.GS.FCR4wk	GS.FCR6wk	p.GS.FCR6wk	GS.FCR8wk	p.GS.FCR8wk	GS.RFI6wk	p.GS.RFI6wk	GS.RFI8wk	p.GS.RFI8wk
Phosphoglycerate mutase 1	PGAM1	Q5ZLN1	turquoise	-0.992967	7.40141e-05	0.969534	0.00137815	0.38244	0.454308	0.52367	0.286298	0.356466	0.487948	-0.112735	0.831613	-0.136747	0.796158	-0.171032	0.745954	0.440242	0.382299	0.501071	0.311296	0.54079	0.267893	0.437612	0.385485	0.219814	0.67559
Fructose-bisphosphate aldolase	R4GM10	R4GM10	turquoise	-0.988776	0.000188258	0.970412	0.00130018	0.337972	0.512345	0.428282	0.396855	0.307553	0.553215	-0.151118	0.775049	-0.0272086	0.959197	-0.192875	0.714275	0.289545	0.577819	0.467498	0.34984	0.521867	0.288263	0.350445	0.495852	0.127226	0.810191
Pyruvate kinase PKM	KPYM	P00548	turquoise	-0.988368	0.000202153	0.977997	0.000720859	0.453797	0.36603	0.376839	0.461498	0.324151	0.530804	-0.286316	0.582262	-0.547851	0.26044	-0.330278	0.522597	0.452256	0.367867	0.50706	0.304595	0.440879	0.381529	0.141988	0.788449	0.345597	0.502243
Triosephosphate isomerase	TPIS	P00940	turquoise	-0.986479	0.000273003	0.985602	0.000309448	-0.130164	0.805856	-0.0987756	0.852318	-0.0026696	0.995996	-0.0420162	0.937013	0.1702	0.747165	0.287884	0.580104	0.247352	0.636539	-0.281637	0.588715	-0.171468	0.745319	0.0903604	0.864828	0.104554	0.84374
Adenylate kinase isoenzyme 1	KAD1	P05081	turquoise	-0.984666	0.000350902	0.97921	0.000643872	-0.346263	0.501363	-0.363029	0.479378	-0.376516	0.461915	0.312303	0.546776	0.667811	0.147196	0.436607	0.386703	-0.344072	0.504259	-0.224181	0.669362	-0.126095	0.811859	-0.359534	0.483936	-0.541535	0.267103
Beta-enolase	ENOB	P07322	turquoise	-0.981116	0.000531549	0.950987	0.00354448	0.269834	0.605072	0.332128	0.520127	0.168662	0.749406	0.0373552	0.943993	-0.433523	0.390454	-0.212624	0.685871	0.233541	0.656057	0.359288	0.484258	0.248501	0.634922	0.144144	0.785282	0.185325	0.725195
Myozenin 3	A0A3Q2TYR0	A0A3Q2TYR0	turquoise	-0.970883	0.00125937	0.934108	0.00636958	0.165943	0.75337	0.0828932	0.875945	-0.00571634	0.991426	0.0430509	0.935463	-0.414501	0.413856	-0.201181	0.702299	0.00180467	0.997293	0.266421	0.609823	0.117642	0.824352	-0.183269	0.728174	0.0267212	0.959928
Glyceraldehyde-3-phosphate dehydrogenase	G3P	P00356	turquoise	-0.968841	0.00144116	0.898938	0.0148042	0.812621	0.049377	0.80535	0.0531454	0.726861	0.101718	-0.603094	0.205038	-0.852985	0.0308312	-0.816288	0.047525	0.594645	0.213166	0.863638	0.0266243	0.777856	0.0685407	0.599044	0.208919	0.685174	0.133071
Glucose-6-phosphate isomerase	A0A1L1RQ91	A0A1L1RQ91	turquoise	-0.966624	0.00165235	0.901662	0.0140301	-0.686617	0.131925	-0.730109	0.0994324	-0.809703	0.050874	0.766803	0.0752305	0.644405	0.16719	0.586275	0.221344	-0.851876	0.0312859	-0.514616	0.296219	-0.578531	0.22902	-0.832026	0.0399531	-0.885727	0.0188412
NSFL1 cofactor p47	NSF1C	Q5ZK10	turquoise	-0.964052	0.0019152	0.956648	0.0027784	0.931258	0.00692574	0.873409	0.0230237	0.888493	0.0179575	-0.8543	0.0302964	-0.92528	0.00816594	-0.841227	0.0358121	0.874586	0.0226066	0.894193	0.0162006	0.872111	0.0234874	0.719697	0.106843	0.895621	0.0157739
Lactoylglutathione lyase	A0A1L1RZK1	A0A1L1RZK1	turquoise	-0.958526	0.00254453	0.945452	0.0043821	-0.18251	0.729275	-0.176279	0.73832	-0.229153	0.662288	0.230672	0.660129	0.28047	0.590326	0.0374209	0.943895	-0.461832	0.356504	-0.0605322	0.909313	-0.0874783	0.869117	-0.215197	0.682188	-0.362608	0.479926
Troponin T, fast skeletal muscle isoforms	TNNT3	P12620	turquoise	-0.952224	0.00336926	0.942475	0.00486858	0.531541	0.277778	0.581009	0.226552	0.575033	0.232522	-0.45999	0.35868	-0.773317	0.071254	-0.553107	0.254945	0.570622	0.236967	0.410973	0.418247	0.339108	0.510836	0.575764	0.231788	0.714729	0.110462
Glycerol-3-phosphate dehydrogenase [NAD(+)]	A0A3Q8WI14	A0A3Q8WI14	turquoise	-0.944914	0.00446807	0.98308	0.000426998	-0.0811312	0.87857	-0.134356	0.799678	-0.208624	0.691604	0.192423	0.714928	0.351673	0.494237	0.23734	0.650674	-0.120344	0.820356	0.105433	0.842436	0.150338	0.776192	-0.299324	0.564423	-0.38307	0.453501
Peptidylprolyl isomerase	Q5ZJT4	Q5ZJT4	turquoise	-0.941606	0.00501532	0.846438	0.0335613	0.832827	0.0395844	0.680308	0.136968	0.679804	0.137374	-0.728551	0.100526	-0.752911	0.0840365	-0.791352	0.0607595	0.574084	0.233476	0.919182	0.00953343	0.871944	0.0235474	0.391471	0.44279	0.583738	0.223848
Tropomyosin alpha-1 chain	TPM1	P04268	turquoise	-0.939564	0.00536846	0.925382	0.00814403	-0.424798	0.401131	-0.512801	0.298223	-0.421401	0.405314	0.278737	0.592722	0.200816	0.702826	0.401483	0.430132	-0.267374	0.608496	-0.510542	0.300725	-0.530758	0.278621	-0.466451	0.351067	-0.270708	0.603857
L-lactate dehydrogenase	E1BTT8	E1BTT8	turquoise	-0.939338	0.00540815	0.923213	0.00861795	0.842292	0.0353465	0.905816	0.0128883	0.883582	0.0195408	-0.745423	0.0889648	-0.853823	0.0304899	-0.855656	0.0297492	0.738638	0.0935384	0.77842	0.0682069	0.749121	0.0865153	0.874845	0.0225155	0.889383	0.0176775
Troponin I, fast skeletal muscle	TNNI2	P68246	turquoise	-0.937854	0.0056732	0.943115	0.00476174	-0.69295	0.126945	-0.573361	0.234203	-0.609822	0.198658	0.644695	0.166936	0.881526	0.0202228	0.713753	0.111179	-0.567542	0.240091	-0.65115	0.161318	-0.560089	0.247717	-0.38685	0.448672	-0.683708	0.13424
Protein-L-isoaspartate(D-aspartate) O-methyltransferase	PIMT	Q5F3N1	turquoise	-0.93539	0.0061268	0.887306	0.0183342	0.351103	0.494986	0.423869	0.402274	0.296227	0.568657	-0.144974	0.784063	-0.050428	0.924422	-0.191069	0.716884	0.299072	0.564768	0.49638	0.316582	0.541805	0.266816	0.309982	0.549921	0.114485	0.829023
Alpha-1,4 glucan phosphorylase	A0A3Q3AC33	A0A3Q3AC33	turquoise	-0.933907	0.00640809	0.917432	0.00994485	-0.981116	0.000531549	-0.933004	0.00658241	-0.981589	0.000505311	0.975022	0.000928055	0.858439	0.0286408	0.9304	0.00709773	-0.864256	0.0263889	-0.931259	0.00692564	-0.949635	0.003741	-0.842501	0.0352554	-0.938309	0.00559133
Tropomyosin beta chain	TPM2	P19352	turquoise	-0.932993	0.00658449	0.840753	0.0360204	-0.353391	0.491981	-0.265596	0.610974	-0.290806	0.576088	0.348563	0.49833	0.141071	0.789798	0.105809	0.841879	-0.494674	0.318513	-0.387515	0.447823	-0.466533	0.350971	-0.146946	0.781168	-0.231116	0.659498
ATP synthase-coupling factor 6, mitochondrial	E1C4V1	E1C4V1	turquoise	0.931258	0.00692574	-0.834141	0.0389827	-0.427839	0.397399	-0.285749	0.583043	-0.431074	0.393441	0.603999	0.204175	0.315643	0.542259	0.307794	0.552889	-0.5238	0.286156	-0.341005	0.50832	-0.416928	0.410846	-0.259895	0.618936	-0.450478	0.369991
Fast skeletal muscle troponin T isoform	Q7ZZH5	Q7ZZH5	turquoise	-0.929741	0.00723111	0.922803	0.00870909	0.108206	0.838324	0.273222	0.600364	0.275027	0.597861	-0.154903	0.769504	-0.0381583	0.94279	-0.184911	0.725795	0.125474	0.812777	0.00988916	0.985167	0.0575646	0.913748	0.494208	0.319041	0.276203	0.596231
Phosphoglycerate kinase	F1NU17	F1NU17	turquoise	-0.928459	0.00749417	0.974542	0.000963935	-0.846483	0.0335422	-0.821764	0.044821	-0.907686	0.0123896	0.9144	0.0106775	0.733853	0.0968253	0.73501	0.0960257	-0.910843	0.0115691	-0.726757	0.101792	-0.787852	0.0627358	-0.827213	0.0422038	-0.925033	0.00821951
Myosin-binding protein C, fast-type	MYPC2	P16419	turquoise	-0.926466	0.00791208	0.950727	0.00358192	0.201085	0.702439	0.205628	0.695905	0.0683572	0.897624	0.062011	0.907103	-0.213209	0.685033	-0.0206888	0.968971	0.254878	0.625962	0.326307	0.527912	0.278371	0.59323	-0.0140552	0.978919	0.0354104	0.946907
Protein disulfide-isomerase A3	PDIA3	Q8JG64	turquoise	-0.917281	0.00998067	0.88486	0.0191225	-0.783286	0.0653582	-0.833083	0.0394669	-0.80285	0.0544707	0.657581	0.155802	0.888714	0.0178877	0.716319	0.109298	-0.817098	0.0471206	-0.703378	0.118928	-0.66111	0.15281	-0.770467	0.0729814	-0.875548	0.0222687
Aldolase A (Fragment)	Q92007	Q92007	turquoise	-0.914988	0.0105333	0.845259	0.0340644	0.434507	0.389257	0.543582	0.264937	0.394028	0.439546	-0.156834	0.766678	-0.571392	0.236189	-0.458383	0.360582	0.314662	0.543585	0.48402	0.330667	0.378819	0.458952	0.426798	0.398675	0.397219	0.435508
Myozenin 1	E1BU93	E1BU93	turquoise	-0.90915	0.0120058	0.918577	0.00967464	0.34958	0.49699	0.0946691	0.858421	0.155196	0.769075	-0.346917	0.5005	-0.562462	0.245278	-0.489876	0.323966	0.0127902	0.980816	0.408601	0.421207	0.272175	0.601819	-0.201628	0.701657	0.172341	0.744048
Creatine kinase M-type	KCRM	P00565	turquoise	-0.907361	0.0124755	0.834211	0.0389503	-0.387975	0.447237	-0.132012	0.803132	-0.230956	0.659726	0.478186	0.337393	0.359934	0.483414	0.578398	0.229153	0.0814701	0.878065	-0.473045	0.34336	-0.405461	0.425137	0.101411	0.848405	-0.12437	0.814407
Myosin light chain 2	A4UNW1	A4UNW1	turquoise	0.906547	0.0126921	-0.925557	0.00810644	-0.577718	0.229832	-0.326346	0.527859	-0.41852	0.408873	0.640253	0.170848	0.506348	0.305389	0.697487	0.123429	-0.155107	0.769206	-0.65859	0.154943	-0.607153	0.20118	-0.0692956	0.896223	-0.305587	0.555889
Endoplasmic reticulum chaperone BiP	BIP	Q90593	turquoise	-0.903981	0.0133869	0.940017	0.00528908	-0.751793	0.0847646	-0.542435	0.26615	-0.622798	0.186587	0.788449	0.0623971	0.662746	0.151431	0.838602	0.0369718	-0.368891	0.471763	-0.806808	0.0523793	-0.766262	0.0755653	-0.307054	0.553894	-0.517064	0.293524
Myosin heavy chain	Q8UWA0	Q8UWA0	turquoise	0.894707	0.0160463	-0.982643	0.000449272	-0.0789311	0.881849	0.118326	0.823339	-0.0172313	0.974156	0.281754	0.588552	-0.0338395	0.94926	0.272108	0.601912	0.277914	0.593861	-0.114613	0.828834	-0.116364	0.826242	0.184683	0.726125	0.0872031	0.869527
Troponin I1, slow skeletal type	F1NUT9	F1NUT9	turquoise	0.894098	0.0162291	-0.971604	0.00119803	-0.29928	0.564483	-0.0409387	0.938626	-0.217538	0.678841	0.502078	0.310166	0.494965	0.318184	0.500885	0.311505	-0.0233838	0.964931	-0.232967	0.656872	-0.153535	0.771506	0.0845603	0.873462	-0.286495	0.582015
Skeletal muscle type tropomodulin (Fragment)	Q9DEA4	Q9DEA4	turquoise	-0.893085	0.0165352	0.850629	0.0318012	-0.257347	0.622501	-0.007235	0.989148	-0.193488	0.71339	0.481404	0.333676	0.440773	0.381658	0.43402	0.389849	-0.037927	0.943137	-0.174352	0.741121	-0.112455	0.832029	0.0895057	0.8661	-0.27359	0.599855
Heat shock cognate 71 kDa protein	A0A1D5PYK0	A0A1D5PYK0	turquoise	-0.890484	0.017334	0.969209	0.00140752	-0.623886	0.18559	-0.461135	0.357327	-0.562008	0.245744	0.729974	0.0995267	0.392263	0.441784	0.663394	0.150886	-0.337583	0.512861	-0.657247	0.156086	-0.691632	0.127975	-0.335574	0.515534	-0.424625	0.401343
Profilin	Q5ZL50	Q5ZL50	turquoise	0.889848	0.0175319	-0.969999	0.00133659	-0.928459	0.00749417	-0.915628	0.0103777	-0.937941	0.0056575	0.894582	0.0160837	0.808834	0.0513236	0.92401	0.00844229	-0.758609	0.0803714	-0.894716	0.0160437	-0.900502	0.0143574	-0.842063	0.0354465	-0.877422	0.0216171
ATP-dependent 6-phosphofructokinase	Q90YA3	Q90YA3	turquoise	-0.884563	0.0192193	0.865016	0.0261013	0.474053	0.342186	0.404456	0.426397	0.403964	0.427015	-0.409069	0.420622	-0.360842	0.482229	-0.23701	0.651141	0.611459	0.197118	0.494703	0.31848	0.533821	0.275329	0.257241	0.62265	0.384493	0.451681
Tropomodulin (Fragment)	Q9DEA6	Q7LZE8	turquoise	0.882924	0.0197578	-0.804487	0.0536013	0.770001	0.0732658	0.736352	0.0951021	0.687109	0.131535	-0.601715	0.206356	-0.903181	0.0136072	-0.840232	0.0362498	0.517236	0.293335	0.791198	0.0608456	0.678651	0.138306	0.539377	0.269395	0.687117	0.131529
Fructose-bisphosphate aldolase (Fragment)	Q7LZE8	Q7LZE8	turquoise	-0.879937	0.0207572	0.823467	0.0439951	-0.519954	0.290354	-0.656982	0.156312	-0.513187	0.297797	0.247167	0.636799	0.641479	0.169765	0.474079	0.342156	-0.513626	0.297311	-0.529983	0.279457	-0.451512	0.368755	-0.575461	0.232092	-0.543818	0.264687
Aconitate hydratase, mitochondrial	Q5ZMW1	Q5ZMW1	turquoise	0.879904	0.0207685	-0.868592	0.0247673	-0.422553	0.403894	-0.217775	0.678502	-0.335252	0.515962	0.522976	0.287054	0.688924	0.130101	0.665626	0.149017	-0.0799171	0.88038	-0.371176	0.468805	-0.244271	0.640882	-0.0656852	0.901614	-0.409069	0.420622
Slow muscle troponin T	Q98916	Q98916	turquoise	0.869761	0.0243386	-0.958073	0.00259992	0.894217	0.0161931	0.917478	0.0099338	0.914636	0.0106194	-0.809814	0.0508165	-0.946813	0.00416812	-0.891908	0.0168943	0.806457	0.0525636	0.819281	0.0460382	0.780037	0.0672545	0.852294	0.0311143	0.946012	0.00429336
DJ-1	D5M8S2	D5M8S2	turquoise	-0.86856	0.0247793	0.85935	0.0282823	0.0887555	0.867216	-0.0470815	0.92943	0.0851364	0.872604	-0.303199	0.559139	0.0827901	0.876099	-0.242179	0.643834	-0.181545	0.730674	0.0923976	0.861798	0.132994	0.801685	-0.035246	0.947153	-0.0184484	0.972331
Titin (Fragment)	Q07784	Q07784	turquoise	-0.868203	0.0249111	0.701941	0.120019	-0.186654	0.72327	-0.27435	0.5988	-0.101562	0.84818	-0.11075	0.834554	0.125421	0.812855	-0.0440698	0.933938	-0.319658	0.536845	-0.307567	0.553197	-0.293685	0.572137	-0.118571	0.822977	-0.0505523	0.924236
Perilipin	A0A1D5P6V5	A0A1D5P6V5	turquoise	0.864891	0.0261486	-0.931312	0.00691499	-0.273194	0.600404	-0.402291	0.429116	-0.339495	0.510322	0.148285	0.779203	0.550887	0.25726	0.352775	0.49279	-0.294114	0.571549	-0.177431	0.736646	-0.0859855	0.87134	-0.449672	0.370955	-0.47357	0.342749
Vimentin	F1NJ08	F1NJ08	turquoise	-0.860374	0.0278821	0.796811	0.0577341	-0.534213	0.274908	-0.655533	0.15755	-0.61868	0.190384	0.432587	0.391595	0.721574	0.10549	0.540327	0.268385	-0.604143	0.204038	-0.41145	0.417652	-0.360334	0.482892	-0.704469	0.118102	-0.738812	0.0934197
MICOS complex subunit MIC60	A0A3Q3AHD7	A0A3Q3AHD7	turquoise	0.854957	0.0300306	-0.869547	0.024417	-0.914381	0.0106822	-0.934121	0.00636719	-0.914145	0.0107401	0.796053	0.0581499	0.944894	0.00447128	0.848667	0.0326198	-0.876459	0.0219507	-0.858263	0.0287104	-0.826304	0.0426354	-0.835859	0.0382022	-0.93944	0.00539021
Alpha-enolase	A0A1D5PSH6	A0A1D5PSH6	turquoise	-0.854907	0.0300508	0.725889	0.102408	-0.853376	0.0306719	-0.686231	0.132231	-0.740489	0.0922805	0.847192	0.0332412	0.699784	0.121665	0.847247	0.0332182	-0.565751	0.241915	-0.907291	0.0124939	-0.896347	0.015559	-0.459141	0.359684	-0.624988	0.184582
Peptidyl-prolyl cis-trans isomerase B	PPIB	P24367	turquoise	-0.853849	0.0304795	0.940563	0.00519409	-0.251457	0.630764	-0.377007	0.461283	-0.215469	0.681798	-0.0265665	0.96016	0.189787	0.718738	-0.0136345	0.97955	-0.475572	0.340422	-0.321346	0.534572	-0.329919	0.523077	-0.280644	0.590086	-0.197002	0.70832
AMP deaminase	F1P0N2	F1P0N2	turquoise	-0.853376	0.0306719	0.739971	0.0926317	-0.568937	0.238674	-0.620526	0.188679	-0.705913	0.117013	0.672853	0.143031	0.478663	0.336841	0.420742	0.406127	-0.813125	0.0491206	-0.395332	0.437895	-0.490905	0.322793	-0.753757	0.0834882	-0.777964	0.0684766
CgABP260	Q90WF0	Q90WF0	turquoise	0.849705	0.0321853	-0.936151	0.00598489	0.86373	0.0265889	0.759082	0.0800704	0.760038	0.0794639	-0.779429	0.067612	-0.75247	0.0843235	-0.888343	0.018005	0.545437	0.262979	0.930649	0.00704764	0.891414	0.0170462	0.538052	0.270805	0.645161	0.166527
Carbonic anhydrase	A0A1D5NTS2	A0A1D5NTS2	turquoise	0.848971	0.0324921	-0.949463	0.00376648	0.573004	0.234562	0.716445	0.109206	0.568535	0.239082	-0.299263	0.564507	-0.481851	0.333161	-0.334034	0.517585	0.735469	0.0957094	0.608427	0.199975	0.620256	0.188928	0.633884	0.176524	0.539905	0.268833
Acylphosphatase-2	ACYP2	P07031	turquoise	-0.847843	0.0329661	0.849298	0.0323554	-0.781817	0.0662125	-0.798047	0.057059	-0.724201	0.103608	0.609423	0.199034	0.528291	0.281284	0.623886	0.185589	-0.694536	0.125711	-0.866689	0.025473	-0.897718	0.0151573	-0.639784	0.171264	-0.581384	0.22618
Peroxiredoxin	A0A1D5PBY3	A0A1D5PBY3	turquoise	-0.846483	0.0335422	0.776073	0.0696009	0.953881	0.00314134	0.932107	0.00675763	0.933255	0.00653369	-0.867105	0.025318	-0.954425	0.00306825	-0.961029	0.00224854	0.780318	0.0670895	0.920358	0.00926163	0.878682	0.0211844	0.808525	0.051484	0.917708	0.00987928
PDZ and LIM domain 1	E1C852	E1C852	turquoise	0.842292	0.0353465	-0.95771	0.00264479	-0.164123	0.756026	0.0877013	0.868785	-0.0261735	0.960749	0.307957	0.552667	0.0268635	0.959714	0.29462	0.570856	0.212734	0.685713	-0.259648	0.61928	-0.249056	0.63414	0.269072	0.606133	0.109187	0.83687
Myosin motor domain-containing protein	A0A1D5NW83	A0A1D5NW83	turquoise	0.837809	0.0373255	-0.919379	0.0094877	-0.968841	0.00144116	-0.929994	0.00717969	-0.909998	0.011786	0.845936	0.033775	0.848675	0.0326163	0.860697	0.0277564	-0.855853	0.0296698	-0.988504	0.000197467	-0.983154	0.000423271	-0.752052	0.0845954	-0.841497	0.0356939
40S ribosomal protein S12	RS12	P84175	turquoise	-0.834889	0.0386419	0.839359	0.0366354	-0.419085	0.408175	-0.287945	0.58002	-0.210908	0.688329	0.224152	0.669403	0.356503	0.4879	0.357175	0.487021	-0.181571	0.730636	-0.598565	0.209379	-0.529844	0.279606	0.0421067	0.936877	-0.0879888	0.868357
Acetyltransferase component of pyruvate dehydrogenase complex	E1C6N5	E1C6N5	turquoise	0.832827	0.0395844	-0.691203	0.128311	0.413814	0.414711	0.235469	0.653324	0.189141	0.719671	-0.260856	0.617592	-0.395037	0.438268	-0.428282	0.396856	0.0813684	0.878217	0.590438	0.217261	0.498297	0.314418	-0.112446	0.832042	0.0702766	0.894759
Protein kinase C inhibitor	Q9I882	Q9I882	turquoise	-0.830341	0.0407344	0.722431	0.104875	0.511455	0.299712	0.453777	0.366054	0.617657	0.191332	-0.738615	0.0935542	-0.480601	0.334603	-0.59934	0.208634	0.451344	0.368956	0.345687	0.502124	0.390879	0.443543	0.565209	0.242468	0.662684	0.151483
Albumin	ALBU	P19121	turquoise	-0.829832	0.0409717	0.782808	0.065636	0.298894	0.565011	0.248651	0.634711	0.398815	0.433494	-0.541911	0.266704	-0.041936	0.937133	-0.289489	0.577897	0.296858	0.567793	0.202884	0.699849	0.326307	0.527912	0.377917	0.460112	0.342566	0.506251
Myotilin	A0A1D5NT92	A0A1D5NT92	turquoise	0.829329	0.0412074	-0.955464	0.00293102	-0.254912	0.625914	-0.313243	0.545503	-0.142448	0.787773	-0.0614437	0.90795	0.396494	0.436425	0.200102	0.703853	-0.194322	0.712185	-0.363806	0.478367	-0.253253	0.628242	-0.11195	0.832777	-0.139447	0.792185
Heat shock protein family B (small) member 7	E1BV54	E1BV54	turquoise	0.825665	0.0429399	-0.888442	0.0179737	-0.550772	0.257381	-0.720028	0.106604	-0.603699	0.204462	0.363925	0.478211	0.28133	0.589137	0.375482	0.463246	-0.616907	0.192029	-0.588738	0.218925	-0.657493	0.155877	-0.730666	0.0990425	-0.488002	0.326105
Malate dehydrogenase, cytoplasmic	MDHC	Q5ZME2	turquoise	0.820184	0.0455938	-0.774966	0.0702626	-0.611599	0.196987	-0.751529	0.0849369	-0.661507	0.152475	0.459959	0.358716	0.320201	0.536114	0.445731	0.375682	-0.649838	0.162453	-0.642927	0.168488	-0.718895	0.107423	-0.755649	0.0822661	-0.537411	0.271488
Ankyrin repeat domain 2	E1C1Q6	E1C1Q6	turquoise	0.812621	0.049377	-0.842503	0.0352547	-0.198577	0.706049	-0.40096	0.430791	-0.333513	0.518279	0.140449	0.790712	-0.127336	0.810029	0.0385518	0.942201	-0.368449	0.472336	-0.187186	0.7225	-0.316466	0.541148	-0.565355	0.242319	-0.230872	0.659845
Myosin light chain 1, skeletal muscle isoform	MLE1	P02604	turquoise	-0.812354	0.049513	0.889878	0.0175225	-0.527644	0.281985	-0.676924	0.139706	-0.696477	0.124208	0.548378	0.259887	0.531035	0.278323	0.522939	0.287094	-0.6343	0.176151	-0.363367	0.478939	-0.39994	0.432076	-0.853291	0.0307066	-0.767751	0.0746459
F-actin-capping protein subunit beta isoforms 1 and 2	CAPZB	P14315	turquoise	-0.803979	0.0538701	0.799206	0.0564297	0.112738	0.83161	-0.0089375	0.986594	-0.0208824	0.968681	-0.0258894	0.961175	-0.483999	0.330691	-0.297743	0.566583	-0.138649	0.793359	0.138939	0.792933	-0.03809	0.942893	-0.210905	0.688334	0.0726512	0.891215
Myosin-binding protein H	MYBPH	Q05623	turquoise	-0.793761	0.0594156	0.802303	0.0547628	-0.984666	0.000350902	-0.96261	0.00207091	-0.987032	0.000251171	0.936777	0.0058694	0.929369	0.00730697	0.943497	0.00469866	-0.878981	0.0210821	-0.928304	0.00752625	-0.922223	0.00883856	-0.869553	0.0244147	-0.971423	0.00121328
Myosin regulatory light chain 2, skeletal muscle isoform	MLRS	P02609	turquoise	-0.786578	0.0634629	0.911943	0.0112897	-0.907361	0.0124755	-0.896011	0.0156584	-0.941973	0.00495307	0.901668	0.0140284	0.818653	0.0463483	0.777013	0.069041	-0.961463	0.00219905	-0.814831	0.0482566	-0.853463	0.0306363	-0.854026	0.0304075	-0.955253	0.00295868
FABP domain-containing protein	Q5ZIR7	Q5ZIR7	turquoise	0.785026	0.0643533	-0.832601	0.039688	-0.438627	0.384254	-0.462239	0.356024	-0.53899	0.269806	0.553179	0.25487	0.369871	0.470494	0.572591	0.234978	-0.279379	0.591834	-0.343411	0.505132	-0.366686	0.474623	-0.569046	0.238563	-0.5191	0.291289
Heat shock protein beta-1	F1P593	Q5ZKN7	turquoise	-0.781817	0.0662125	0.741816	0.0913832	-0.988368	0.000202153	-0.956956	0.00273928	-0.957847	0.00262791	0.902482	0.013801	0.895669	0.0157597	0.943552	0.0046897	-0.830896	0.0404763	-0.978045	0.000717747	-0.96593	0.00172142	-0.81854	0.0464039	-0.902348	0.0138383
UBIQUITIN_CONJUGAT_2 domain-containing protein	Q5ZKN7	Q5ZKN7	turquoise	-0.778804	0.0679804	0.919302	0.00950545	0.473435	0.342906	0.221964	0.672522	0.281363	0.589093	-0.461765	0.356583	-0.618882	0.190197	-0.553785	0.254239	0.173994	0.741643	0.533923	0.275219	0.422541	0.403908	-0.0832359	0.875435	0.279307	0.591934
Aspartate aminotransferase, cytoplasmic	AATC	P00504	turquoise	0.778758	0.0680073	-0.891386	0.0170549	-0.524413	0.28549	-0.630071	0.179959	-0.520025	0.290277	0.339603	0.510178	0.276497	0.595824	0.431657	0.39273	-0.432188	0.392081	-0.610573	0.197951	-0.642399	0.168953	-0.568912	0.238699	-0.370693	0.46943
Peptidyl-prolyl cis-trans isomerase	A0A1D5PZU7	A0A1D5PZU7	turquoise	-0.772531	0.0717284	0.610265	0.198241	-0.498004	0.314749	-0.408353	0.421517	-0.386629	0.448954	0.393638	0.44004	0.369461	0.471025	0.277447	0.594508	-0.554272	0.253733	-0.565847	0.241817	-0.58667	0.220955	-0.202436	0.700495	-0.330674	0.522068
Heart fatty acid binding protein	F1NUQ3	F1NUQ3	turquoise	0.770001	0.0732658	-0.812472	0.0494526	0.0547885	0.917899	0.311434	0.547952	0.119034	0.822293	0.207743	0.692868	0.133797	0.800502	0.156332	0.767413	0.271813	0.602322	0.120319	0.820393	0.17796	0.735879	0.375523	0.463193	0.0430107	0.935524
Carbonic anhydrase 2	CAH2	P07630	turquoise	-0.765235	0.0762021	0.899403	0.0146707	-0.586369	0.221252	-0.628092	0.181753	-0.519702	0.29063	0.381757	0.455183	0.311006	0.548532	0.428608	0.396457	-0.500091	0.312398	-0.711761	0.112649	-0.743504	0.0902477	-0.475229	0.34082	-0.351447	0.494535
Poly(rC) binding protein 2	A0A1D5P893	A0A1D5P893	turquoise	-0.76189	0.0782944	0.682105	0.135523	0.820184	0.0455938	0.667337	0.14759	0.803045	0.054367	-0.950405	0.00362854	-0.786018	0.0637837	-0.903443	0.0135348	0.585157	0.222446	0.74456	0.0895409	0.736409	0.0950629	0.578481	0.22907	0.789253	0.0619413
Heparin binding growth factor	A0A1D5PAE4	A0A1D5PAE4	turquoise	-0.754932	0.0827282	0.837775	0.037341	-0.23093	0.659762	0.0451633	0.932301	-0.0829022	0.875932	0.376566	0.46185	0.252559	0.629217	0.460957	0.357536	0.231311	0.659221	-0.29523	0.570021	-0.223026	0.671007	0.248646	0.634718	-0.00538056	0.991929
Leiomodin 3	E1C6A3	E1C6A3	turquoise	-0.753022	0.0839647	0.794495	0.059009	-0.167129	0.751641	-0.273562	0.599893	-0.0801629	0.880013	-0.143203	0.786664	0.0215718	0.967647	0.00785355	0.98822	-0.159222	0.763186	-0.336108	0.514823	-0.323038	0.532298	-0.122132	0.817713	0.0472994	0.929104
Serum albumin	A0A1D5NW68	A0A1D5NW68	turquoise	-0.749288	0.0864055	0.782348	0.0659031	-0.812354	0.049513	-0.89658	0.0154905	-0.895202	0.0158986	0.751017	0.0852715	0.842945	0.0350624	0.766241	0.0755784	-0.852377	0.0310801	-0.693529	0.126494	-0.690716	0.128692	-0.923306	0.00859731	-0.952987	0.0032634
Cofilin-2	COF2	P21566	turquoise	0.735225	0.0958772	-0.788007	0.0626478	-0.0726234	0.891256	-0.12208	0.817789	-0.228732	0.662885	0.24059	0.646078	0.269598	0.605401	0.153133	0.772096	-0.224136	0.669426	0.143096	0.786822	0.136899	0.795934	-0.329596	0.523508	-0.407061	0.423133
Apolipoprotein A-I	APOA1	P08250	turquoise	-0.727734	0.101102	0.821203	0.0450948	-0.793761	0.0594156	-0.813421	0.0489698	-0.895586	0.0157843	0.867344	0.0252293	0.744295	0.0897176	0.734373	0.0964657	-0.861736	0.0273539	-0.639411	0.171594	-0.687117	0.131529	-0.878061	0.0213972	-0.946745	0.00417856
Heat shock protein 70	Q7SX63	Q7SX63	turquoise	-0.72639	0.102052	0.734087	0.0966635	0.558902	0.24894	0.583081	0.224497	0.485092	0.329437	-0.348023	0.499042	-0.652299	0.160326	-0.658964	0.154627	0.275063	0.597811	0.625041	0.184533	0.51377	0.297152	0.418364	0.409067	0.442988	0.378984
Calmodulin	CALM	P62149	turquoise	-0.700062	0.121453	0.847519	0.0331032	-0.358002	0.485939	-0.344221	0.504062	-0.379832	0.457651	0.399594	0.432512	0.0241368	0.963802	0.0832491	0.875415	-0.572178	0.235395	-0.353356	0.492026	-0.495714	0.317336	-0.344416	0.503803	-0.29658	0.568173
Sarcoplasmic/endoplasmic reticulum calcium ATPase 1	AT2A1	P13585	turquoise	-0.699331	0.122013	0.627371	0.182408	-0.964052	0.0019152	-0.933391	0.00650744	-0.944633	0.00451337	0.887562	0.0182526	0.977871	0.000729092	0.944746	0.00449514	-0.835537	0.038348	-0.915946	0.0103007	-0.879088	0.0210456	-0.809618	0.0509178	-0.948339	0.00393432
D-dopachrome decarboxylase	DOPD	Q5ZMG0	turquoise	0.694734	0.125558	-0.719226	0.107183	0.627342	0.182435	0.737633	0.0942247	0.633376	0.17698	-0.404783	0.425987	-0.65043	0.16194	-0.434818	0.388877	0.789527	0.0617867	0.605674	0.202582	0.59215	0.215591	0.664432	0.150015	0.671562	0.144092
Smoothelin like 2	E1C4C6	E1C4C6	turquoise	-0.686617	0.131925	0.676802	0.139805	-0.222244	0.672123	-0.0785239	0.882456	-0.13488	0.798907	0.27095	0.603521	0.0207973	0.968809	0.0257521	0.96138	-0.299889	0.563652	-0.270992	0.603462	-0.342131	0.506827	0.0560348	0.916036	-0.066492	0.900409
Troponin C, skeletal muscle	TNNC2	P02588	turquoise	-0.666813	0.148027	0.82704	0.0422856	-0.917281	0.00998067	-0.784638	0.064577	-0.840161	0.0362807	0.908791	0.0120993	0.871189	0.0238199	0.979951	0.000598926	-0.608335	0.200062	-0.921968	0.00889591	-0.878888	0.0211138	-0.597576	0.210332	-0.776987	0.0690562
Heterogeneous nuclear ribonucleoprotein K	A0A1D5PXG0	A0A1D5PXG0	turquoise	-0.643809	0.167713	0.686864	0.131729	-0.992967	7.40141e-05	-0.95321	0.00323275	-0.973606	0.00103579	0.932697	0.00664209	0.944567	0.00452413	0.952834	0.00328451	-0.864338	0.0263579	-0.952605	0.00331614	-0.936793	0.00586645	-0.829337	0.0412036	-0.951822	0.00342577
Peptidyl-prolyl cis-trans isomerase	A0A1D5PZU7	A0A1D5PZU7	turquoise	-0.635316	0.175241	0.70752	0.115807	-0.038854	0.941748	-0.146327	0.782076	0.0224166	0.966381	-0.206789	0.694238	-0.199938	0.704089	-0.109055	0.837066	-0.0263639	0.960463	-0.210668	0.688673	-0.236925	0.651262	-0.0493587	0.926022	0.18692	0.722885
NADH dehydrogenase [ubiquinone] iron-sulfur protein 4, mitochondrial	A0A1L1RM23	A0A1L1RM23	turquoise	-0.634011	0.17641	0.617001	0.191941	-0.93539	0.0061268	-0.895437	0.0158284	-0.95641	0.00280875	0.94468	0.00450588	0.905218	0.0130496	0.876807	0.0218298	-0.901203	0.014159	-0.839265	0.0366772	-0.847392	0.0331567	-0.833924	0.0390817	-0.979334	0.000636223
Alpha-actinin-2	ACTN2	P20111	turquoise	0.630202	0.179841	-0.781043	0.0666647	0.487098	0.327138	0.378553	0.459295	0.343919	0.50446	-0.372637	0.466916	-0.25272	0.628991	-0.301145	0.561938	0.414491	0.413869	0.62084	0.188389	0.648205	0.16387	0.135794	0.797561	0.201845	0.701345
Superoxide dismutase	F1NT19	F1NT19	turquoise	-0.623886	0.18559	0.557165	0.250734	-0.853849	0.0304795	-0.92527	0.00816818	-0.915784	0.0103399	0.775194	0.0701258	0.872724	0.0232679	0.827751	0.0419493	-0.831113	0.0403757	-0.759069	0.0800786	-0.74518	0.0891267	-0.920196	0.00929879	-0.949903	0.00370167
Hemoglobin subunit alpha-D	HBAD	P02001	turquoise	-0.611599	0.196987	0.691679	0.127938	0.537493	0.271401	0.755479	0.0823756	0.612721	0.195934	-0.292931	0.573172	-0.483268	0.331531	-0.349557	0.497021	0.733271	0.0972285	0.510996	0.300221	0.529467	0.280013	0.785093	0.064315	0.621362	0.187908
Serpin H1	SERPH	P13731	turquoise	-0.608069	0.200313	0.779077	0.0678189	-0.770479	0.0729741	-0.816141	0.0475984	-0.78651	0.0635016	0.652404	0.160236	0.72541	0.102748	0.567025	0.240617	-0.926742	0.00785347	-0.713207	0.111581	-0.735987	0.095353	-0.751206	0.0851476	-0.81667	0.0473341
Alpha-1-acid glycoprotein	Q8JIG5	Q8JIG5	turquoise	0.598496	0.209446	-0.590107	0.217585	-0.868203	0.0249111	-0.756254	0.0818776	-0.76059	0.0791145	0.778441	0.0681948	0.727958	0.100944	0.739145	0.0931927	-0.747298	0.087719	-0.919064	0.00956092	-0.918405	0.00971493	-0.524728	0.285147	-0.676959	0.139678
Lumican	LUM	P51890	turquoise	-0.586369	0.221252	0.569336	0.23827	0.427211	0.398168	0.517024	0.293568	0.608076	0.200306	-0.57526	0.232293	-0.23575	0.652926	-0.296078	0.568861	0.670925	0.144617	0.256444	0.623767	0.393104	0.440718	0.729575	0.0998068	0.637951	0.172891
SHSP domain-containing protein	A0A1D5P8K2	A0A1D5P8K2	turquoise	0.576799	0.230751	-0.732255	0.0979344	-0.21035	0.689129	-0.00995186	0.985073	-0.104756	0.843441	0.335554	0.515559	0.0121743	0.981739	0.319466	0.537104	0.142434	0.787794	-0.302662	0.559869	-0.314587	0.543687	0.132185	0.802877	0.0518046	0.922363
PIT 54	Q98TD1	Q98TD1	turquoise	-0.573686	0.233875	0.77808	0.0684078	-0.778804	0.0679804	-0.864441	0.026319	-0.868458	0.0248169	0.742175	0.0911414	0.742599	0.0908557	0.789847	0.0616059	-0.723435	0.104155	-0.681861	0.135719	-0.688327	0.130572	-0.909573	0.0118958	-0.875704	0.0222142
Vinculin	VINC	P12003	turquoise	0.570945	0.236641	-0.543776	0.264732	-0.580205	0.227352	-0.305789	0.555613	-0.410892	0.418349	0.644276	0.167303	0.655586	0.157504	0.731121	0.0987242	-0.171329	0.74552	-0.62606	0.183602	-0.532158	0.277114	-0.0306655	0.954016	-0.370327	0.469903
Myopalladin	A0A3Q2UFS4	A0A3Q2UFS4	turquoise	-0.568937	0.238674	0.527383	0.282267	-0.260022	0.618757	-0.410625	0.41868	-0.236955	0.65122	-0.0423376	0.936531	0.427677	0.397598	0.212059	0.686679	-0.291149	0.575616	-0.297593	0.566788	-0.204878	0.696982	-0.328476	0.525006	-0.279873	0.591151
Myoglobin	MYG	P02197	turquoise	0.558902	0.24894	-0.687496	0.131229	-0.482142	0.332827	-0.234215	0.655102	-0.301745	0.561119	0.49699	0.315893	0.607452	0.200896	0.692267	0.127478	-0.00606647	0.9909	-0.556176	0.251757	-0.428132	0.39704	0.0491095	0.926395	-0.255032	0.625746
Hemoglobin subunit alpha-A	HBA	P01994	turquoise	-0.550772	0.257381	0.647128	0.164808	0.785026	0.0643533	0.799285	0.0563868	0.726642	0.101873	-0.612243	0.196382	-0.628471	0.181409	-0.7461	0.0885141	0.573688	0.233873	0.862096	0.0272151	0.844457	0.0344088	0.640333	0.170777	0.600918	0.20712
Proline and arginine rich end leucine rich repeat protein	A0A1D5PAN0	A0A1D5PAN0	turquoise	-0.52977	0.279687	0.435812	0.387669	-0.551636	0.256479	-0.613247	0.195442	-0.703698	0.118686	0.666212	0.148527	0.589649	0.218033	0.5667	0.240947	-0.644217	0.167355	-0.356048	0.488496	-0.3925	0.441484	-0.770041	0.0732413	-0.803989	0.0538652
Eukaryotic translation initiation factor 5A-1	IF5A1	Q09121	turquoise	-0.527644	0.281985	0.700143	0.121391	0.538023	0.270836	0.682054	0.135564	0.657044	0.156259	-0.475856	0.340092	-0.629537	0.180443	-0.586755	0.220872	0.544536	0.263929	0.417051	0.410692	0.394003	0.439577	0.784398	0.0647155	0.727454	0.1013
Eukaryotic translation initiation factor 1	R4GLE6	R4GLE6	turquoise	-0.525582	0.28422	0.652652	0.160022	0.171867	0.744738	-0.0977904	0.853782	-0.0372983	0.944078	-0.20918	0.690807	-0.152188	0.77348	-0.32278	0.532644	-0.270102	0.6047	0.317613	0.5396	0.238402	0.649171	-0.385301	0.450649	-0.15782	0.765236
Beta-galactoside-binding lectin	LEG4	P07583	turquoise	-0.524413	0.28549	0.623977	0.185506	0.502766	0.309394	0.533961	0.275178	0.474823	0.341292	-0.395812	0.437287	-0.208632	0.691593	-0.442936	0.379046	0.337276	0.513269	0.599869	0.208126	0.643248	0.168205	0.451067	0.369287	0.296637	0.568096
Tubulin-specific chaperone A	F1NVH2	F1NVH2	turquoise	-0.519954	0.290354	0.629116	0.180824	0.889848	0.0175319	0.970184	0.00132025	0.936588	0.00590416	-0.774403	0.0706003	-0.844391	0.0344373	-0.830234	0.0407844	0.858168	0.0287478	0.829227	0.0412552	0.826111	0.0427273	0.940327	0.00523499	0.931527	0.00687236
Glutaredoxin domain-containing protein	Q5ZK23	Q5ZK23	turquoise	0.502766	0.309394	-0.560003	0.247805	0.0389211	0.941648	0.217812	0.678449	0.117246	0.824937	0.121017	0.81936	-0.317573	0.539655	-0.0703074	0.894713	0.164641	0.75527	-0.0425727	0.93618	-0.122073	0.8178	0.299679	0.563938	0.261018	0.617365
Alpha-crystallin B chain	CRYAB	Q05713	turquoise	0.488096	0.325997	-0.606177	0.202105	0.132458	0.802475	0.248895	0.634367	0.115647	0.827303	0.107362	0.839576	-0.311949	0.547254	0.00425092	0.993624	0.328644	0.524782	0.133598	0.800795	0.0732854	0.890269	0.187413	0.722172	0.208857	0.69127
Collagen alpha-1(I) chain	A0A1D5PYU1	A0A1D5PYU1	turquoise	-0.482661	0.33223	0.56329	0.24443	0.852528	0.0310183	0.930296	0.00711856	0.915463	0.0104176	-0.785724	0.0639519	-0.607002	0.201323	-0.684139	0.133896	0.911706	0.0113495	0.810256	0.0505887	0.890154	0.0174366	0.932212	0.00673697	0.845079	0.0341415
Collagen alpha-2(VI) chain	CO6A2	P15988	turquoise	0.467644	0.349669	-0.690437	0.128912	0.482331	0.332609	0.531461	0.277864	0.463754	0.354238	-0.30843	0.552025	-0.741403	0.0916621	-0.492134	0.321396	0.472777	0.343671	0.435081	0.388557	0.328649	0.524775	0.440605	0.381861	0.573596	0.233966
Creatine kinase S-type, mitochondrial	KCRS	P11009	turquoise	-0.438627	0.384254	0.612249	0.196377	-0.60387	0.204298	-0.486663	0.327636	-0.6106	0.197926	0.748482	0.0869362	0.355404	0.48934	0.461539	0.35685	-0.642546	0.168824	-0.550583	0.257578	-0.653973	0.158887	-0.451104	0.369243	-0.554358	0.253644
Cytochrome b-c1 complex subunit 6	F1NHW5	F1NHW5	turquoise	0.434507	0.389257	-0.571088	0.236495	0.571403	0.236177	0.544526	0.263939	0.490749	0.322971	-0.400915	0.430848	-0.826913	0.042346	-0.647899	0.164137	0.394406	0.439068	0.570432	0.237159	0.432978	0.391119	0.364955	0.476872	0.557751	0.250127
Heat shock protein family B (small) member 8	E1C6V0	E1C6V0	turquoise	-0.424798	0.401131	0.558757	0.249089	-0.733524	0.0970528	-0.581646	0.225919	-0.725075	0.102986	0.88958	0.0176157	0.680989	0.13642	0.852416	0.0310643	-0.464803	0.353005	-0.662932	0.151274	-0.65963	0.154061	-0.516236	0.294435	-0.696273	0.124366
Actin, cytoplasmic 2	ACTG	Q5ZMQ2	turquoise	0.406686	0.423603	-0.529032	0.280483	0.879904	0.0207685	0.955494	0.00292705	0.918893	0.00960069	-0.753765	0.0834829	-0.811117	0.0501459	-0.71962	0.106899	0.970868	0.00126067	0.817144	0.0470976	0.837936	0.0372686	0.912792	0.0110763	0.928309	0.00752519
Nidogen 1 (Fragment)	Q9I9K4	Q9I9K4	turquoise	-0.39572	0.437404	0.635626	0.174964	-0.00396917	0.994046	0.143523	0.786194	0.0279038	0.958155	0.196785	0.708632	-0.297938	0.566317	-0.0114904	0.982765	0.109042	0.837086	-0.0501763	0.924799	-0.148321	0.77915	0.163917	0.756327	0.167217	0.751512
Myosin binding protein C, slow type	A0A1D5PCL3	A0A1D5PCL3	turquoise	0.378397	0.459494	-0.605868	0.202398	-0.879937	0.0207572	-0.811805	0.0497931	-0.81988	0.0457428	0.787487	0.0629437	0.980024	0.000594601	0.870393	0.0241084	-0.745894	0.0886508	-0.845512	0.0339564	-0.775408	0.0699978	-0.637849	0.172981	-0.852553	0.0310082
Thioredoxin	THIO	P08629	turquoise	-0.360064	0.483244	0.39209	0.442004	-0.929741	0.00723111	-0.945046	0.00444687	-0.939056	0.00545807	0.834271	0.0389233	0.941187	0.00508668	0.858584	0.0285837	-0.90224	0.0138684	-0.863043	0.0268514	-0.842844	0.0351063	-0.860005	0.0280261	-0.963423	0.00198235
Eukaryotic translation initiation factor 3 subunit J	EIF3J	Q5ZKA4	turquoise	0.351103	0.494986	-0.358615	0.485138	0.598496	0.209446	0.550935	0.25721	0.51641	0.294243	-0.504544	0.307404	-0.328685	0.524727	-0.557226	0.25067	0.354747	0.490202	0.714572	0.110577	0.734917	0.0960902	0.38708	0.448378	0.332346	0.519836
Calsequestrin (Fragment)	A0A140F3I0	A0A140F3I0	turquoise	0.341036	0.508279	-0.370376	0.46984	-0.662346	0.151767	-0.454662	0.365	-0.513987	0.296912	0.670023	0.145362	0.625575	0.184045	0.800462	0.055751	-0.218947	0.676827	-0.74088	0.0920156	-0.668763	0.146406	-0.200048	0.703931	-0.407872	0.422119
Adenylyl cyclase-associated protein	E1BZ03	E1BZ03	turquoise	0.337972	0.512345	-0.377859	0.460186	0.894707	0.0160463	0.9261	0.00798998	0.918891	0.00960116	-0.813179	0.0490927	-0.886692	0.0185305	-0.908549	0.0121626	0.760503	0.0791694	0.838703	0.0369268	0.811055	0.0501776	0.868954	0.0246343	0.911475	0.011408
Cytochrome c oxidase subunit 5B	A0A1D5PUI6	A0A1D5PUI6	turquoise	0.227274	0.664959	-0.42453	0.40146	0.849705	0.0321853	0.824781	0.0433628	0.840164	0.0362798	-0.796013	0.0581719	-0.903212	0.0135984	-0.942311	0.00489603	0.611193	0.197368	0.805277	0.0531838	0.743525	0.0902341	0.729078	0.100155	0.836984	0.0376954
Collagen alpha-1(VI) chain	CO6A1	P20785	turquoise	0.18889	0.720035	-0.367916	0.473027	-0.0035115	0.994733	0.169485	0.748207	0.22435	0.669121	-0.134679	0.799203	0.145033	0.783975	0.145505	0.783282	0.380146	0.457248	-0.184191	0.726839	-0.0375541	0.943695	0.483053	0.331778	0.294842	0.570552
Nebulin (Fragment)	Q9DEG4	Q9DEG4	turquoise	0.182847	0.728785	-0.451729	0.368496	-0.884563	0.0192193	-0.961225	0.00222611	-0.932184	0.00674248	0.775756	0.0697898	0.759556	0.0797695	0.702821	0.11935	-0.990894	0.000123998	-0.82347	0.0439939	-0.866966	0.0253697	-0.932016	0.00677557	-0.922608	0.0087526
Mimecan	MIME	Q9W6H0	turquoise	-0.167129	0.751641	0.176849	0.737492	-0.941606	0.00501532	-0.900608	0.0143273	-0.873704	0.0229189	0.80651	0.0525358	0.826453	0.0425643	0.809841	0.0508027	-0.856666	0.0293446	-0.967664	0.00155155	-0.96246	0.00208739	-0.711361	0.112945	-0.809853	0.0507963
LIM and SH3 protein 1	D2Z1L9	D2Z1L9	turquoise	0.157181	0.76617	-0.15164	0.774283	-0.788446	0.0623986	-0.832741	0.0396236	-0.823549	0.0439557	0.697803	0.123186	0.857917	0.0288471	0.688138	0.130721	-0.873639	0.0229419	-0.690597	0.128785	-0.674027	0.142069	-0.792692	0.0600105	-0.899195	0.0147302
Alpha 2-HS glycoprotein	E1BZE1	E1BZE1	turquoise	-0.130164	0.805856	0.242938	0.642761	-0.914988	0.0105333	-0.895912	0.0156876	-0.890801	0.0172355	0.812256	0.0495628	0.9219	0.00891132	0.813289	0.0490372	-0.896219	0.0155969	-0.869756	0.0243407	-0.847789	0.0329891	-0.766105	0.0756624	-0.909618	0.0118843
Fructose-bisphosphatase 2	A0A1D5PN46	A0A1D5PN46	turquoise	-0.0771853	0.884452	0.336899	0.513771	0.869761	0.0243386	0.903957	0.0133933	0.886027	0.0187444	-0.767641	0.0747134	-0.914595	0.0106295	-0.892069	0.016845	0.73972	0.0928023	0.813037	0.0491649	0.766333	0.0755213	0.835661	0.0382919	0.899173	0.0147367
Decorin	PGS2	P28675	turquoise	-0.038854	0.941748	0.0694705	0.895962	-0.573686	0.233875	-0.746881	0.0879951	-0.701563	0.120307	0.494615	0.31858	0.503407	0.308676	0.556508	0.251414	-0.599264	0.208707	-0.488971	0.324999	-0.515654	0.295075	-0.860341	0.0278949	-0.698977	0.122284

## Sheet: Table S3
Traits	Protein	UniprotID	Gene names	Protein significance	p.PS	Module membership	p.MM
FCR10WKs	ATP synthase-coupling factor 6, mitochondrial	E1C4V1	ATP5PF	0.931258	0.00692574	0.834141	0.0389827
	Creatine kinase M-type	P05122	CKB	0.907361	0.0124755	0.834211	0.0389503
	40S ribosomal protein S12	P84175	RPS12	0.834889	0.0386419	0.839359	0.0366354
	Tropomyosin beta chain	P19352	TPM2	0.932993	0.00658449	0.840753	0.0360204
	Ankyrin repeat domain 2	E1C1Q6	ANKRD2	0.812621	0.049377	0.842503	0.0352547
	Aldolase A (Fragment)	Q92007	aldolase C	0.914988	0.0105333	0.845259	0.0340644
	Peptidylprolyl isomerase	F1NNV4	FKBP15	0.941606	0.00501532	0.846438	0.0335613
	Acylphosphatase-2	P07031	ACYP2	0.847843	0.0329661	0.849298	0.0323554
	Skeletal muscle type tropomodulin (Fragment)	Q9DEA4	skTmod	0.893085	0.0165352	0.850629	0.0318012
	DJ-1	D5M8S2	DJ-1	0.86856	0.0247793	0.85935	0.0282823
	ATP-dependent 6-phosphofructokinase	Q90YA3	pfk	0.884563	0.0192193	0.865016	0.0261013
	Aconitate hydratase, mitochondrial	Q5ZMW1	ACO2	0.879904	0.0207685	0.868592	0.0247673
	MICOS complex subunit MIC60	F1P3U1	IMMT	0.854957	0.0300306	0.869547	0.024417
	Protein disulfide-isomerase A3	Q8JG64	PDIA3	0.917281	0.00998067	0.88486	0.0191225
	Protein-L-isoaspartate(D-aspartate) O-methyltransferase	Q5F3N1	PCMT1	0.93539	0.0061268	0.887306	0.0183342
	Heat shock protein family B (small) member 7	E1BV54	HSPB7	0.825665	0.0429399	0.888442	0.0179737
	Myosin light chain 1, skeletal muscle isoform	P02604	MLE1	0.812354	0.049513	0.889878	0.0175225
	Glyceraldehyde-3-phosphate dehydrogenase	P00356	GAPDH	0.968841	0.00144116	0.898938	0.0148042
	Glucose-6-phosphate isomerase	A0A1L1RQ91	GPI	0.966624	0.00165235	0.901662	0.0140301
	Alpha-1,4 glucan phosphorylase	Q5ZJ15	RCJMB04_21l24	0.933907	0.00640809	0.917432	0.00994485
	Myozenin 1	E1BU93	MYOZ1	0.90915	0.0120058	0.918577	0.00967464
	Myosin motor domain-containing protein	A0A1D5NUE9	MYH10	0.837809	0.0373255	0.919379	0.0094877
	Fast skeletal muscle troponin T isoform	P12620	TNNT3	0.929741	0.00723111	0.922803	0.00870909
	L-lactate dehydrogenase	E1BTT8	LDHA	0.939338	0.00540815	0.923213	0.00861795
	Tropomyosin alpha-1 chain	P04268	TPM1	0.939564	0.00536846	0.925382	0.00814403
	Myosin light chain 2	A4UNW1	Myl2	0.906547	0.0126921	0.925557	0.00810644
	Perilipin	A0A1D5P6V5	PLIN4	0.864891	0.0261486	0.931312	0.00691499
	Myozenin 3	A0A3Q2TYR0	MYOZ3	0.970883	0.00125937	0.934108	0.00636958
	Endoplasmic reticulum chaperone BiP	Q90593	HSPA5	0.903981	0.0133869	0.940017	0.00528908
	Peptidyl-prolyl cis-trans isomerase B	P24367	PPIB	0.853849	0.0304795	0.940563	0.00519409
	Troponin T, fast skeletal muscle isoforms	P12620	TNNT3	0.952224	0.00336926	0.942475	0.00486858
	Troponin I, fast skeletal muscle	P68246	TNNI2	0.937854	0.0056732	0.943115	0.00476174
	Lactoylglutathione lyase	A0A1L1RZK1	GLO1	0.958526	0.00254453	0.945452	0.0043821
	Carbonic anhydrase	A0A1D5NTS2	CA3A	0.848971	0.0324921	0.949463	0.00376648
	Myosin-binding protein C, fast-type	P16419	MYBPC2	0.926466	0.00791208	0.950727	0.00358192
	Beta-enolase	P07322	ENO3	0.981116	0.000531549	0.950987	0.00354448
	Myotilin	A0A1D5NT92	MYOT	0.829329	0.0412074	0.955464	0.00293102
	NSFL1 cofactor p47	Q5ZK10	NSFL1C	0.964052	0.0019152	0.956648	0.0027784
	PDZ and LIM domain 1	E1C852	PDLIM1	0.842292	0.0353465	0.95771	0.00264479
	Slow muscle troponin T	Q98916	TNNT1	0.869761	0.0243386	0.958073	0.00259992
	Heat shock cognate 71 kDa protein	A0A1D5PYK0	HSPA8	0.890484	0.017334	0.969209	0.00140752
	Phosphoglycerate mutase 1	Q5ZLN1	PGAM1	0.992967	7.40141e-05	0.969534	0.00137815
	Profilin	Q5ZL50	PFN1	0.889848	0.0175319	0.969999	0.00133659
	Troponin I1, slow skeletal type	F1NUT9	TNNI1	0.894098	0.0162291	0.971604	0.00119803
	Phosphoglycerate kinase	F1NU17	PGK1	0.928459	0.00749417	0.974542	0.000963935
	Pyruvate kinase PKM	P00548	PKM	0.988368	0.000202153	0.977997	0.000720859
	Adenylate kinase isoenzyme 1	P05081	AK1	0.984666	0.000350902	0.97921	0.000643872
	Myosin heavy chain	Q8UWA0	SSMHC	0.894707	0.0160463	0.982643	0.000449272
	Glycerol-3-phosphate dehydrogenase [NAD(+)]	A0A3Q8WI14	GPD1	0.944914	0.00446807	0.98308	0.000426998
	Triosephosphate isomerase	P00940	TPI1	0.986479	0.000273003	0.985602	0.000309448
FCR8WKs	Troponin C, skeletal muscle	P02588	TNNC2	0.878888	0.0211138	0.82704	0.0422856
	Peptidylprolyl isomerase	Q5ZJT4	RCJMB04_15n8	0.871944	0.0235474	0.846438	0.0335613
	Acylphosphatase-2	P07031	ACYP2	0.897718	0.0151573	0.849298	0.0323554
	MICOS complex subunit MIC60	A0A3Q3AHD7	IMMT	0.826304	0.0426354	0.869547	0.024417
	Myosin regulatory light chain 2, skeletal muscle isoform	P02609	MYLPF	0.853463	0.0306363	0.911943	0.0112897
	Alpha-1,4 glucan phosphorylase	A0A3Q3AC33	LOC107049660	0.949635	0.003741	0.917432	0.00994485
	Myosin motor domain-containing protein	A0A1D5NW83	MYH10	0.983154	0.000423271	0.919379	0.0094877
	NSFL1 cofactor p47	Q5ZK10	NSFL1C	0.872111	0.0234874	0.956648	0.0027784
	Profilin	Q5ZL50	PFN1	0.900502	0.0143574	0.969999	0.00133659
FCR6WKs	Troponin C, skeletal muscle	P02588	TNNC2	0.921968	0.00889591	0.82704	0.0422856
	Peptidylprolyl isomerase	Q5ZJT4	RCJMB04_15n8	0.919182	0.00953343	0.846438	0.0335613
	Acylphosphatase-2	P07031	ACYP2	0.866689	0.025473	0.849298	0.0323554
	MICOS complex subunit MIC60	A0A3Q3AHD7	IMMT	0.858263	0.0287104	0.869547	0.024417
	Glyceraldehyde-3-phosphate dehydrogenase	P00356	GAPDH	0.863638	0.0266243	0.898938	0.0148042
	Myosin regulatory light chain 2, skeletal muscle isoform	P02609	MYLPF	0.814831	0.0482566	0.911943	0.0112897
	Alpha-1,4 glucan phosphorylase	A0A3Q3AC33	LOC107049660	0.931259	0.00692564	0.917432	0.00994485
	Myosin motor domain-containing protein	A0A1D5NW83	MYH10	0.988504	0.000197467	0.919379	0.0094877
	NSFL1 cofactor p47	Q5ZK10	NSFL1C	0.894193	0.0162006	0.956648	0.0027784
	Slow muscle troponin T	Q98916	TNNT1	0.819281	0.0460382	0.958073	0.00259992
	Profilin	Q5ZL50	PFN1	0.894716	0.0160437	0.969999	0.00133659
FCR4WKs	Apolipoprotein A-I	P08250	APOA1	0.861736	0.0273539	0.821203	0.0450948
	MICOS complex subunit MIC60	A0A3Q3AHD7	IMMT	0.876459	0.0219507	0.869547	0.024417
	Protein disulfide-isomerase A3	Q8JG64	PDIA3	0.817098	0.0471206	0.88486	0.0191225
	Glucose-6-phosphate isomerase	A0A1L1RQ91	GPI	0.851876	0.0312859	0.901662	0.0140301
	Myosin regulatory light chain 2, skeletal muscle isoform	P02609	MYLPF	0.961463	0.00219905	0.911943	0.0112897
	Alpha-1,4 glucan phosphorylase	A0A3Q3AC33	LOC107049660	0.864256	0.0263889	0.917432	0.00994485
	Myosin motor domain-containing protein	A0A1D5NW83	MYH10	0.855853	0.0296698	0.919379	0.0094877
	NSFL1 cofactor p47	Q5ZK10	NSFL1C	0.874586	0.0226066	0.956648	0.0027784
	Phosphoglycerate kinase	F1NU17	PGK1	0.910843	0.0115691	0.974542	0.000963935
RFI10WKs	Apolipoprotein A-I	P08250	APOA1	0.813421	0.0489698	0.821203	0.0450948
	MICOS complex subunit MIC60	A0A3Q3AHD7	IMMT	0.934121	0.00636719	0.869547	0.024417
	Protein disulfide-isomerase A3	Q8JG64	PDIA3	0.833083	0.0394669	0.88486	0.0191225
	Myosin regulatory light chain 2, skeletal muscle isoform	P02609	MYLPF	0.896011	0.0156584	0.911943	0.0112897
	Alpha-1,4 glucan phosphorylase	A0A3Q3AC33	LOC107049660	0.933004	0.00658241	0.917432	0.00994485
	Myosin motor domain-containing protein	A0A1D5NW83	MYH10	0.929994	0.00717969	0.919379	0.0094877
	L-lactate dehydrogenase	E1BTT8	LDHA	0.905816	0.0128883	0.923213	0.00861795
	NSFL1 cofactor p47	Q5ZK10	NSFL1C	0.873409	0.0230237	0.956648	0.0027784
	Slow muscle troponin T	Q98916	TNNT1	0.917478	0.0099338	0.958073	0.00259992
	Profilin	Q5ZL50	PFN1	0.915628	0.0103777	0.969999	0.00133659
	Phosphoglycerate kinase	F1NU17	PGK1	0.821764	0.044821	0.974542	0.000963935
RFI8WKs	Apolipoprotein A-I	P08250	APOA1	0.946745	0.00417856	0.821203	0.0450948
	MICOS complex subunit MIC60	A0A3Q3AHD7	IMMT	0.93944	0.00539021	0.869547	0.024417
	Protein disulfide-isomerase A3	Q8JG64	PDIA3	0.875548	0.0222687	0.88486	0.0191225
	Glucose-6-phosphate isomerase	A0A1L1RQ91	GPI	0.885727	0.0188412	0.901662	0.0140301
	Myosin regulatory light chain 2, skeletal muscle isoform	P02609	MYLPF	0.955253	0.00295868	0.911943	0.0112897
	Alpha-1,4 glucan phosphorylase	A0A3Q3AC33	LOC107049660	0.938309	0.00559133	0.917432	0.00994485
	Myosin motor domain-containing protein	A0A1D5NW83	MYH10	0.841497	0.0356939	0.919379	0.0094877
	L-lactate dehydrogenase	E1BTT8	LDHA	0.889383	0.0176775	0.923213	0.00861795
	NSFL1 cofactor p47	Q5ZK10	NSFL1C	0.895621	0.0157739	0.956648	0.0027784
	Slow muscle troponin T	Q98916	TNNT1	0.946012	0.00429336	0.958073	0.00259992
	Profilin	Q5ZL50	PFN1	0.877422	0.0216171	0.969999	0.00133659
	Phosphoglycerate kinase	F1NU17	PGK1	0.925033	0.00821951	0.974542	0.000963935
RFI6Wks	Apolipoprotein A-I	P08250	APOA1	0.878061	0.0213972	0.821203	0.0450948
	MICOS complex subunit MIC60	A0A3Q3AHD7	IMMT	0.835859	0.0382022	0.869547	0.024417
	Myosin light chain 1, skeletal muscle isoform	P02604	MLE1	0.853291	0.0307066	0.889878	0.0175225
	Glucose-6-phosphate isomerase	A0A1L1RQ91	GPI	0.832026	0.0399531	0.901662	0.0140301
	Myosin regulatory light chain 2, skeletal muscle isoform	P02609	MYLPF	0.854026	0.0304075	0.911943	0.0112897
	Alpha-1,4 glucan phosphorylase	A0A3Q3AC33	LOC107049660	0.842501	0.0352554	0.917432	0.00994485
	L-lactate dehydrogenase	E1BTT8	LDHA	0.874845	0.0225155	0.923213	0.00861795
	Slow muscle troponin T	Q98916	TNNT1	0.852294	0.0311143	0.958073	0.00259992
	Profilin	Q5ZL50	PFN1	0.842063	0.0354465	0.969999	0.00133659
	Phosphoglycerate kinase	F1NU17	PGK1	0.827213	0.0422038	0.974542	0.000963935
WHC	Apolipoprotein A-I	P08250	APOA1	0.895586	0.0157843	0.821203	0.0450948
	Troponin C, skeletal muscle	P02588	TNNC2	0.840161	0.0362807	0.82704	0.0422856
	MICOS complex subunit MIC60	A0A3Q3AHD7	IMMT	0.914145	0.0107401	0.869547	0.024417
	Myosin regulatory light chain 2, skeletal muscle isoform	P02609	MYLPF	0.941973	0.00495307	0.911943	0.0112897
	Alpha-1,4 glucan phosphorylase	A0A3Q3AC33	LOC107049660	0.981589	0.000505311	0.917432	0.00994485
	Myosin motor domain-containing protein	A0A1D5NW83	MYH10	0.909998	0.011786	0.919379	0.0094877
	L-lactate dehydrogenase	E1BTT8	LDHA	0.883582	0.0195408	0.923213	0.00861795
	NSFL1 cofactor p47	Q5ZK10	NSFL1C	0.888493	0.0179575	0.956648	0.0027784
	Slow muscle troponin T	Q98916	TNNT1	0.914636	0.0106194	0.958073	0.00259992
	Profilin	Q5ZL50	PFN1	0.937941	0.0056575	0.969999	0.00133659
	Phosphoglycerate kinase	F1NU17	PGK1	0.907686	0.0123896	0.974542	0.000963935
Inosine	Apolipoprotein A-I	P08250	APOA1	0.867344	0.0252293	0.821203	0.0450948
	Troponin C, skeletal muscle	P02588	TNNC2	0.908791	0.0120993	0.82704	0.0422856
	Myosin regulatory light chain 2, skeletal muscle isoform	P02609	MYLPF	0.901668	0.0140284	0.911943	0.0112897
	Alpha-1,4 glucan phosphorylase	A0A3Q3AC33	LOC107049660	0.975022	0.000928055	0.917432	0.00994485
	Myosin motor domain-containing protein	A0A1D5NW83	MYH10	0.845936	0.033775	0.919379	0.0094877
	NSFL1 cofactor p47	Q5ZK10	NSFL1C	0.8543	0.0302964	0.956648	0.0027784
	Profilin	Q5ZL50	PFN1	0.894582	0.0160837	0.969999	0.00133659
	Phosphoglycerate kinase	F1NU17	PGK1	0.9144	0.0106775	0.974542	0.000963935
Amide1	Troponin C, skeletal muscle	P02588	TNNC2	0.871189	0.0238199	0.82704	0.0422856
	MICOS complex subunit MIC60	A0A3Q3AHD7	IMMT	0.944894	0.00447128	0.869547	0.024417
	Protein disulfide-isomerase A3	Q8JG64	PDIA3	0.888714	0.0178877	0.88486	0.0191225
	Glyceraldehyde-3-phosphate dehydrogenase	P00356	GAPDH	0.852985	0.0308312	0.898938	0.0148042
	Myosin regulatory light chain 2, skeletal muscle isoform	P02609	MYLPF	0.818653	0.0463483	0.911943	0.0112897
	Alpha-1,4 glucan phosphorylase	A0A3Q3AC33	LOC107049660	0.858439	0.0286408	0.917432	0.00994485
	Myosin motor domain-containing protein	A0A1D5NW83	MYH10	0.848675	0.0326163	0.919379	0.0094877
	L-lactate dehydrogenase	E1BTT8	LDHA	0.853823	0.0304899	0.923213	0.00861795
	Troponin I, fast skeletal muscle	P68246	TNNI2	0.881526	0.0202228	0.943115	0.00476174
	NSFL1 cofactor p47	Q5ZK10	NSFL1C	0.92528	0.00816594	0.956648	0.0027784
	Slow muscle troponin T	Q98916	sTnT	0.946813	0.00416812	0.958073	0.00259992
Chbending	Troponin C, skeletal muscle	P02588	TNNC2	0.979951	0.000598926	0.82704	0.0422856
	MICOS complex subunit MIC60	A0A3Q3AHD7	IMMT	0.848667	0.0326198	0.869547	0.024417
	Glyceraldehyde-3-phosphate dehydrogenase	P00356	GAPDH	0.816288	0.047525	0.898938	0.0148042
	Alpha-1,4 glucan phosphorylase	A0A3Q3AC33	LOC107049660	0.9304	0.00709773	0.917432	0.00994485
	Myosin motor domain-containing protein	A0A1D5NW83	MYH10	0.860697	0.0277564	0.919379	0.0094877
	L-lactate dehydrogenase	E1BTT8	LDHA	0.855656	0.0297492	0.923213	0.00861795
	Endoplasmic reticulum chaperone BiP	Q90593	HSPA5	0.838602	0.0369718	0.940017	0.00528908
	NSFL1 cofactor p47	Q5ZK10	NSFL1C	0.841227	0.0358121	0.956648	0.0027784
	Slow muscle troponin T	Q98916	sTnT	0.891908	0.0168943	0.958073	0.00259992
	Profilin	Q5ZL50	PFN1	0.92401	0.00844229	0.969999	0.00133659
